# Supplementary material for: Targeting the PI3K/Akt/mTOR signalling pathway in Cystic Fibrosis
Source: Sci Rep. 2017 Aug 9;7:7642. doi: 10.1038/s41598-017-06588-z (PMC5550428; doi:10.1038/s41598-017-06588-z)
Supplement: Supplementary file 2 — Supplementary Table 1 [file 41598_2017_6588_MOESM2_ESM.xls]

## Sheet: ΔF508 CFTR IP
ΔF508 CFTR Immunoprecipitation (GO and MS Results)		Gene Ontology (GO)	Mass Spectrometry (MS)
Accession	Protein Class	GO Molecular Function	Score	-10lgP	Coverage	Peptides	Unique	MW	Name
4F2_HUMAN	amylase(PC00121)	catalytic activity(GO:0003824);cation binding(GO:0043169);double-stranded RNA binding(GO:0003725);calcium:sodium antiporter activity(GO:0005432);protein binding(GO:0005515);neutral amino acid transmembrane transporter activity(GO:0015175);poly(A) RNA binding(GO:0044822)	99	36.51	3	2	1	67994	4F2 cell-surface antigen heavy chain OS=Homo sapiens GN=SLC3A2 PE=1 SV=3
ABCD3_HUMAN	transporter(PC00227)	long-chain fatty acid transporter activity(GO:0005324);protein binding(GO:0005515);ATP binding(GO:0005524);ATPase activity(GO:0016887);ATPase activity, coupled to transmembrane movement of substances(GO:0042626);protein homodimerization activity(GO:0042803);protein self-association(GO:0043621);nucleotide binding(GO:0000166)	99.2	248.99	25	14	13	75476	ATP-binding cassette sub-family D member 3 OS=Homo sapiens GN=ABCD3 PE=1 SV=1
ABCF1_HUMAN	ATP-binding cassette (ABC) transporter(PC00227);translation elongation factor(PC00003);hydrolase(PC00171)	protein binding(GO:0005515);ATP binding(GO:0005524);translation factor activity, RNA binding(GO:0008135);translation activator activity(GO:0008494);ATPase activity(GO:0016887);ribosome binding(GO:0043022);poly(A) RNA binding(GO:0044822);nucleotide binding(GO:0000166)	99	270.9	37	28	27	95926	ATP-binding cassette sub-family F member 1 OS=Homo sapiens GN=ABCF1 PE=1 SV=2
ACINU_HUMAN	DNA helicase(PC00171);chromatin/chromatin-binding protein(PC00009);helicase(PC00011)	nucleotide binding(GO:0000166);nucleic acid binding(GO:0003676);protein binding(GO:0005515);ATPase activity(GO:0016887);enzyme binding(GO:0019899);poly(A) RNA binding(GO:0044822);RNA binding(GO:0003723)	99.2	208.31	15	19	1	150557	Isoform 4 of Apoptotic chromatin condensation inducer in the nucleus OS=Homo sapiens GN=ACIN1
ACTBL_HUMAN	actin and actin related protein(PC00085)	molecular_function(GO:0003674);ATP binding(GO:0005524);nucleotide binding(GO:0000166)	99.2	228.27	37	28	5	42003	Beta-actin-like protein 2 OS=Homo sapiens GN=ACTBL2 PE=1 SV=2
ACTC_HUMAN	actin and actin related protein(PC00085)	ATP binding(GO:0005524);ATPase activity(GO:0016887);myosin binding(GO:0017022);nucleotide binding(GO:0000166)	99	342.39	51	54	4	42019	Actin alpha cardiac muscle 1 OS=Homo sapiens GN=ACTC1 PE=1 SV=1
ACTG_HUMAN	actin and actin related protein(PC00085)	structural constituent of cytoskeleton(GO:0005200);protein binding(GO:0005515);ATP binding(GO:0005524);ubiquitin protein ligase binding(GO:0031625);identical protein binding(GO:0042802);nucleotide binding(GO:0000166)	99	388.67	92	73	1	41793	Actin cytoplasmic 2 OS=Homo sapiens GN=ACTG1 PE=1 SV=1
ACTN1_HUMAN	non-motor actin binding protein(PC00085)	actin binding(GO:0003779);calcium ion binding(GO:0005509);actin filament binding(GO:0051015);double-stranded RNA binding(GO:0003725);integrin binding(GO:0005178);protein binding(GO:0005515);vinculin binding(GO:0017166);ligand-dependent nuclear receptor transcription coactivator activity(GO:0030374);protein homodimerization activity(GO:0042803);ion channel binding(GO:0044325);metal ion binding(GO:…	97.9	86	4	4	1	103058	Alpha-actinin-1 OS=Homo sapiens GN=ACTN1 PE=1 SV=2
ACTN4_HUMAN	non-motor actin binding protein(PC00085)	RNA polymerase II regulatory region sequence-specific DNA binding(GO:0000977);nucleoside binding(GO:0001882);actin binding(GO:0003779);integrin binding(GO:0005178);calcium ion binding(GO:0005509);protein binding(GO:0005515);ligand-dependent nuclear receptor transcription coactivator activity(GO:0030374);chromatin DNA binding(GO:0031490);nuclear hormone receptor binding(GO:0035257);protein homodim…	99	131.96	7	5	4	104854	Alpha-actinin-4 OS=Homo sapiens GN=ACTN4 PE=1 SV=2
AFG32_HUMAN	metalloprotease(PC00190);metalloprotease(PC00153)	metalloendopeptidase activity(GO:0004222);ATP binding(GO:0005524);zinc ion binding(GO:0008270);protein binding(GO:0005515);unfolded protein binding(GO:0051082);nucleotide binding(GO:0000166);peptidase activity(GO:0008233);metallopeptidase activity(GO:0008237);hydrolase activity(GO:0016787);metal ion binding(GO:0046872)	98.9	95.64	6	5	3	88584	AFG3-like protein 2 OS=Homo sapiens GN=AFG3L2 PE=1 SV=2
AGO2_HUMAN	RNA binding protein	RNA 7-methylguanosine cap binding(GO:0000340);RNA polymerase II core binding(GO:0000993);core promoter binding(GO:0001047);double-stranded RNA binding(GO:0003725);single-stranded RNA binding(GO:0003727);mRNA binding(GO:0003729);translation initiation factor activity(GO:0003743);endoribonuclease activity(GO:0004521);protein binding(GO:0005515);protein C-terminus binding(GO:0008022);siRNA binding(G…	99	131.61	6	5	2	97208	Protein argonaute-2 OS=Homo sapiens GN=AGO2 PE=1 SV=3
AGRIN_HUMAN	receptor(PC00197);extracellular matrix linker protein(PC00102)	calcium ion binding(GO:0005509);laminin binding(GO:0043236);dystroglycan binding(GO:0002162);structural constituent of cytoskeleton(GO:0005200);protein binding(GO:0005515);acetylcholine receptor regulator activity(GO:0030548);sialic acid binding(GO:0033691);chondroitin sulfate binding(GO:0035374);heparan sulfate proteoglycan binding(GO:0043395);molecular_function(GO:0003674)	99.2	175.98	6	9	9	214844	Isoform 6 of Agrin OS=Homo sapiens GN=AGRN
ALKB5_HUMAN	RNA demethylase	oxidoreductase activity, acting on paired donors, with incorporation or reduction of molecular oxygen, 2-oxoglutarate as one donor, and incorporation of one atom each of oxygen into both donors(GO:0016706);oxidative RNA demethylase activity(GO:0035515);poly(A) RNA binding(GO:0044822);metal ion binding(GO:0046872);oxidoreductase activity(GO:0016491);dioxygenase activity(GO:0051213)	98.2	130.47	15	5	3	44256	RNA demethylase ALKBH5 OS=Homo sapiens GN=ALKBH5 PE=1 SV=2
ANKZ1_HUMAN	zinc finger protein	ubiquitin-specific protease activity(GO:0004843)metal ion binding(GO:0046872);protein binding(GO:0005515);	98.1	62.35	6	4	3	80927	Ankyrin repeat and zinc finger domain-containing protein 1 OS=Homo sapiens GN=ANKZF1 PE=1 SV=1
ANXA2_HUMAN	calcium binding protein	phospholipase inhibitor activity(GO:0004859);calcium ion binding(GO:0005509);calcium-dependent phospholipid binding(GO:0005544);cytoskeletal protein binding(GO:0008092);farnesyltranstransferase activity(GO:0004311);protease binding(GO:0002020);protein binding(GO:0005515);phosphatidylinositol-4,5-bisphosphate binding(GO:0005546);Rab GTPase binding(GO:0017137);phospholipase A2 inhibitor activity(GO…	99.1	177.56	21	6	6	38604	Annexin A2 OS=Homo sapiens GN=ANXA2 PE=1 SV=2
AP2A2_HUMAN	transmembrane receptor regulatory/adaptor protein(PC00226)	protein transporter activity(GO:0008565);molecular_function(GO:0003674);protein binding(GO:0005515);lipid binding(GO:0008289);protein kinase binding(GO:0019901);protein complex binding(GO:0032403);clathrin adaptor activity(GO:0035615)	99	108.36	6	6	1	103960	AP-2 complex subunit alpha-2 OS=Homo sapiens GN=AP2A2 PE=1 SV=2
AP2S1_HUMAN	vesicle coat protein(PC00150)	protein transporter activity(GO:0008565);transporter activity(GO:0005215);protein binding(GO:0005515);clathrin adaptor activity(GO:0035615)	99	74.22	19	3	3	17018	AP-2 complex subunit sigma OS=Homo sapiens GN=AP2S1 PE=1 SV=2
AP3D1_HUMAN	transporter(PC00227)	transporter activity(GO:0005215);protein transporter activity(GO:0008565)	99.2	216.05	12	9	9	130158	AP-3 complex subunit delta-1 OS=Homo sapiens GN=AP3D1 PE=1 SV=1
AR6P4_HUMAN	ADP-ribosylation factor	protein binding(GO:0005515);poly(A) RNA binding(GO:0044822)	92.1	50.71	6	2	1	38395	ADP-ribosylation factor-like protein 6-interacting protein 4 OS=Homo sapiens GN=ARL6IP4 PE=1 SV=1
ARC1A_HUMAN	actin family cytoskeletal protein(PC00085)	actin filament binding(GO:0051015);actin binding(GO:0003779)	99.1	155.2	16	7	6	41569	Actin-related protein 2/3 complex subunit 1A OS=Homo sapiens GN=ARPC1A PE=1 SV=2
ARGL1_HUMAN	transcription regulator	protein binding(GO:0005515)	99.2	127.55	37	16	11	33216	Arginine and glutamate-rich protein 1 OS=Homo sapiens GN=ARGLU1 PE=1 SV=1
ARHG2_HUMAN	guanyl-nucleotide exchange factor(PC00095)	Rho guanyl-nucleotide exchange factor activity(GO:0005089);protein binding(GO:0005515);microtubule binding(GO:0008017);transcription factor binding(GO:0008134);zinc ion binding(GO:0008270);Rho GTPase binding(GO:0017048);Rac guanyl-nucleotide exchange factor activity(GO:0030676);Rac GTPase binding(GO:0048365);guanyl-nucleotide exchange factor activity(GO:0005085);metal ion binding(GO:0046872)	99	195.81	16	13	10	108242	Isoform 3 of Rho guanine nucleotide exchange factor 2 OS=Homo sapiens GN=ARHGEF2
ARHG7_HUMAN	signaling molecule(PC00207);guanyl-nucleotide exchange factor(PC00095)	Rho guanyl-nucleotide exchange factor activity(GO:0005089);guanyl-nucleotide exchange factor activity(GO:0005085);protein binding(GO:0005515);protein kinase binding(GO:0019901)	99.1	160.17	11	6	5	73140	Isoform 1 of Rho guanine nucleotide exchange factor 7 OS=Homo sapiens GN=ARHGEF7
ARI1A_HUMAN	dna binding protein	DNA binding(GO:0003677);transcription coactivator activity(GO:0003713);protein binding(GO:0005515);ligand-dependent nuclear receptor binding(GO:0016922);nucleosome binding(GO:0031491)	99.2	323.25	19	29	25	242042	AT-rich interactive domain-containing protein 1A OS=Homo sapiens GN=ARID1A PE=1 SV=3
ARP3_HUMAN	actin and actin related protein(PC00085)	ATP binding(GO:0005524);structural constituent of cytoskeleton(GO:0005200);protein binding(GO:0005515);actin filament binding(GO:0051015);nucleotide binding(GO:0000166);actin binding(GO:0003779)	99.2	191.02	24	10	7	47371	Actin-related protein 3 OS=Homo sapiens GN=ACTR3 PE=1 SV=3
ARP5L_HUMAN	actin family cytoskeletal protein(PC00085)	molecular_function(GO:0003674);actin binding(GO:0003779)	98.8	146.77	42	5	3	16941	Actin-related protein 2/3 complex subunit 5-like protein OS=Homo sapiens GN=ARPC5L PE=1 SV=1
ARPC2_HUMAN	actin related protein	structural constituent of cytoskeleton(GO:0005200);protein binding(GO:0005515);kinesin binding(GO:0019894);AP-1 adaptor complex binding(GO:0035650);Arp2/3 complex binding(GO:0071933);actin filament binding(GO:0051015);actin binding(GO:0003779)	99.2	175.35	28	10	10	34333	Actin-related protein 2/3 complex subunit 2 OS=Homo sapiens GN=ARPC2 PE=1 SV=1
ASCC3_HUMAN	DNA helicase	ATP binding (GO:0005524); ATP-dependent 3'-5' DNA helicase activity (GO:0043140); poly(A) RNA binding (GO:0044822)	99.2	141.81	4	9	6	251458	Activating signal cointegrator 1 complex subunit 3 OS=Homo sapiens GN=ASCC3 PE=1 SV=3
ASPH_HUMAN	hydroxylase(PC00176)	peptide-aspartate beta-dioxygenase activity(GO:0004597);structural molecule activity(GO:0005198);calcium ion binding(GO:0005509);protein binding(GO:0005515);structural constituent of muscle(GO:0008307);electron carrier activity(GO:0009055);ion channel binding(GO:0044325);oxidoreductase activity(GO:0016491);metal ion binding(GO:0046872);dioxygenase activity(GO:0051213)	99	177.42	15	9	9	85863	Aspartyl/asparaginyl beta-hydroxylase OS=Homo sapiens GN=ASPH PE=1 SV=3
AT2A2_HUMAN	cation transporter(PC00227);ion channel(PC00068);hydrolase(PC00133)	calcium-transporting ATPase activity(GO:0005388);ATP binding(GO:0005524);metal ion binding(GO:0046872);nucleotide binding(GO:0000166);hydrolase activity(GO:0016787);calcium ion binding(GO:0005509);protein binding(GO:0005515);protein C-terminus binding(GO:0008022);enzyme binding(GO:0019899);lutropin-choriogonadotropic hormone receptor binding(GO:0031775);S100 protein binding(GO:0044548);calcium-tr…	99	193.96	9	9	7	109691	Isoform 2 of Sarcoplasmic/endoplasmic reticulum calcium ATPase 2 OS=Homo sapiens GN=ATP2A2
ATPA_HUMAN	ATP synthase	ATP binding (GO:0005524); MHC class I protein binding (GO:0042288); poly(A) RNA binding (GO:0044822), proton-transporting ATPase activity, rotational mechanism (GO:0046961), proton-transporting ATP synthase activity, rotational mechanism (GO:0046933); transmembrane transporter activity (GO:0022857)	98.8	91.05	10	4	3	54494	Isoform 2 of ATP synthase subunit alpha_ mitochondrial OS=Homo sapiens GN=ATP5A1
ATPA_HUMAN	ATP synthase(PC00227);anion channel(PC00068);ligand-gated ion channel(PC00002);ligand-gated ion channel(PC00133);DNA binding protein(PC00049);hydrolase(PC00141)	protein binding(GO:0005515);ATP binding(GO:0005524);transmembrane transporter activity(GO:0022857);MHC class I protein binding(GO:0042288);poly(A) RNA binding(GO:0044822);proton-transporting ATP synthase activity, rotational mechanism(GO:0046933);proton-transporting ATPase activity, rotational mechanism(GO:0046961);ATPase activity(GO:0016887);nucleotide binding(GO:0000166);hydrolase activity, act…	99	146.98	18	9	8	59751	ATP synthase subunit alpha mitochondrial OS=Homo sapiens GN=ATP5A1 PE=1 SV=1
ATPB_HUMAN	ATP synthase(PC00227);anion channel(PC00068);ligand-gated ion channel(PC00002);ligand-gated ion channel(PC00133);DNA binding protein(PC00049);hydrolase(PC00141)	ATP binding(GO:0005524);proton-transporting ATP synthase activity, rotational mechanism(GO:0046933);nucleotide binding(GO:0000166);hydrolase activity, acting on acid anhydrides, catalyzing transmembrane movement of substances(GO:0016820);transporter activity(GO:0005215);protein binding(GO:0005515);transmembrane transporter activity(GO:0022857);MHC class I protein binding(GO:0042288);proton-transp…	99	117.95	10	3	3	56560	ATP synthase subunit beta mitochondrial OS=Homo sapiens GN=ATP5B PE=1 SV=3
ATPK_HUMAN	ATP synthase(PC00227)	transmembrane transporter activity(GO:0022857);ATPase activity(GO:0016887)	84.4	83.61	27	2	2	10363	Isoform 2 of ATP synthase subunit f_ mitochondrial OS=Homo sapiens GN=ATP5J2
AURKB_HUMAN	non-receptor serine/threonine protein kinase(PC00220);non-receptor serine/threonine protein kinase(PC00137)	ATP binding(GO:0005524);histone serine kinase activity(GO:0035174);nucleotide binding(GO:0000166);protein kinase activity(GO:0004672);protein serine/threonine kinase activity(GO:0004674);protein serine/threonine/tyrosine kinase activity(GO:0004712);protein binding(GO:0005515);metal ion binding(GO:0046872);kinase activity(GO:0016301);transferase activity(GO:0016740)	84.4	85.45	7	2	1	39311	Aurora kinase B OS=Homo sapiens GN=AURKB PE=1 SV=3
AZI1_HUMAN	Centrosomal protein	molecular_function(GO:0003674);protein binding(GO:0005515);protein complex binding(GO:0032403);protein homodimerization activity(GO:0042803)	99.2	176.66	11	10	9	122149	5-azacytidine-induced protein 1 OS=Homo sapiens GN=AZI1 PE=1 SV=3
BAG2_HUMAN	chaperone	protein binding(GO:0005515);identical protein binding(GO:0042802);chaperone binding(GO:0051087)	84.4	74.18	9	2	2	23772	BAG family molecular chaperone regulator 2 OS=Homo sapiens GN=BAG2 PE=1 SV=1
BAP29_HUMAN	transporter(PC00227);membrane traffic protein(PC00150)		98.2	83.86	14	4	2	28320	B-cell receptor-associated protein 29 OS=Homo sapiens GN=BCAP29 PE=1 SV=2
BAP31_HUMAN	transporter(PC00227);membrane traffic protein(PC00150)	protein binding(GO:0005515);protein complex binding(GO:0032403);MHC class I protein binding(GO:0042288)	98.9	110.02	20	4	4	27992	B-cell receptor-associated protein 31 OS=Homo sapiens GN=BCAP31 PE=1 SV=3
BRD9_HUMAN	chromatin/chromatin-binding protein(PC00171)	nucleic acid binding(GO:0003676);protein binding(GO:0005515);lysine-acetylated histone binding(GO:0070577)	99	93.2	6	2	2	67000	Bromodomain-containing protein 9 OS=Homo sapiens GN=BRD9 PE=1 SV=2
BYST_HUMAN	RNA binding protein	protein binding(GO:0005515);poly(A) RNA binding(GO:0044822)	99	117.27	12	4	4	49601	Bystin OS=Homo sapiens GN=BYSL PE=1 SV=3
CALX_HUMAN	chaperone(PC00072);calcium-binding protein(PC00060)	calcium ion binding(GO:0005509);unfolded protein binding(GO:0051082);glycoprotein binding(GO:0001948);protein binding(GO:0005515);carbohydrate binding(GO:0030246);apolipoprotein binding(GO:0034185);ionotropic glutamate receptor binding(GO:0035255);poly(A) RNA binding(GO:0044822);metal ion binding(GO:0046872)	99	134.4	10	3	3	67568	Calnexin OS=Homo sapiens GN=CANX PE=1 SV=2
CAPR1_HUMAN	transporter(PC00227)	RNA binding(GO:0003723);poly(A) RNA binding(GO:0044822)	99	210.27	17	16	16	78366	Caprin-1 OS=Homo sapiens GN=CAPRIN1 PE=1 SV=2
CAZA2_HUMAN	non-motor actin binding protein(PC00085)	actin binding(GO:0003779)	99	74.04	8	2	1	32949	F-actin-capping protein subunit alpha-2 OS=Homo sapiens GN=CAPZA2 PE=1 SV=3
CBX3_HUMAN	transcription factor(PC00218);chromatin/chromatin-binding protein(PC00171)	protein binding(GO:0005515);enzyme binding(GO:0019899);protein domain specific binding(GO:0019904);identical protein binding(GO:0042802);histone methyltransferase binding(GO:1990226)	98.9	133.64	30	4	3	20811	Chromobox protein homolog 3 OS=Homo sapiens GN=CBX3 PE=1 SV=4
CCD86_HUMAN	RNA binding	protein binding(GO:0005515);poly(A) RNA binding(GO:0044822)	99.1	126.29	15	6	5	40236	Coiled-coil domain-containing protein 86 OS=Homo sapiens GN=CCDC86 PE=1 SV=1
CCNK_HUMAN	transcription cofactor(PC00218);mRNA processing factor(PC00217);kinase activator(PC00171)	cyclin-dependent protein serine/threonine kinase activity(GO:0004693);protein binding(GO:0005515);RNA polymerase II carboxy-terminal domain kinase activity(GO:0008353);protein kinase binding(GO:0019901)	98.8	143.31	11	4	3	64240	Cyclin-K OS=Homo sapiens GN=CCNK PE=1 SV=2
CD11A_HUMAN	non-receptor serine/threonine protein kinase(PC00220);non-receptor tyrosine protein kinase(PC00137);non-receptor serine/threonine protein kinase(PC00193);non-receptor tyrosine protein kinase(PC00167)	protein kinase activity(GO:0004672);ATP binding(GO:0005524);protein serine/threonine kinase activity(GO:0004674);cyclin-dependent protein serine/threonine kinase activity(GO:0004693);nucleotide binding(GO:0000166);kinase activity(GO:0016301);transferase activity(GO:0016740)	99.1	155.93	9	8	6	91018	Isoform SV1 of Cyclin-dependent kinase 11A OS=Homo sapiens GN=CDK11A
CD11B_HUMAN	non-receptor serine/threonine protein kinase(PC00220);non-receptor tyrosine protein kinase(PC00137);non-receptor serine/threonine protein kinase(PC00193);non-receptor tyrosine protein kinase(PC00167)	protein kinase activity(GO:0004672);ATP binding(GO:0005524);protein serine/threonine kinase activity(GO:0004674);cyclin-dependent protein serine/threonine kinase activity(GO:0004693);protein binding(GO:0005515);poly(A) RNA binding(GO:0044822);nucleotide binding(GO:0000166);kinase activity(GO:0016301);transferase activity(GO:0016740)	99.1	155.93	9	8	6	91219	Isoform 2 of Cyclin-dependent kinase 11B OS=Homo sapiens GN=CDK11B
CD2B2_HUMAN	chromatin/chromatin-binding protein(PC00171)	protein binding(GO:0005515);ribonucleoprotein complex binding(GO:0043021)	99	74.91	12	3	3	37646	CD2 antigen cytoplasmic tail-binding protein 2 OS=Homo sapiens GN=CD2BP2 PE=1 SV=1
CDK13_HUMAN	non-receptor serine/threonine protein kinase(PC00220);non-receptor tyrosine protein kinase(PC00137);non-receptor serine/threonine protein kinase(PC00193);non-receptor tyrosine protein kinase(PC00167)	protein kinase activity(GO:0004672);ATP binding(GO:0005524);nucleotide binding(GO:0000166);cyclin-dependent protein serine/threonine kinase activity(GO:0004693);protein binding(GO:0005515);RNA polymerase II carboxy-terminal domain kinase activity(GO:0008353);cyclin binding(GO:0030332);poly(A) RNA binding(GO:0044822);protein serine/threonine kinase activity(GO:0004674);kinase activity(GO:0016301);…	98.4	79.51	4	5	2	164922	Cyclin-dependent kinase 13 OS=Homo sapiens GN=CDK13 PE=1 SV=2
CEBPZ_HUMAN	transcription factor(PC00218)	RNA polymerase II core promoter proximal region sequence-specific DNA binding(GO:0000978);transcriptional activator activity, RNA polymerase II core promoter proximal region sequence-specific binding(GO:0001077);DNA binding(GO:0003677);poly(A) RNA binding(GO:0044822)	99.2	199.29	11	9	9	120974	CCAAT/enhancer-binding protein zeta OS=Homo sapiens GN=CEBPZ PE=1 SV=3
CENPQ_HUMAN	RNA processing	CENP-A containing nucleosome assembly (GO:0034080); sister chromatid cohesion (GO:0007062)	97.8	77.24	10	3	1	30595	Centromere protein Q OS=Homo sapiens GN=CENPQ PE=1 SV=1
CFTR_HUMAN	anion channel(PC00227)	anion transmembrane-transporting ATPase activity (GO:0043225); ATP binding (GO:0005524); ATP-binding and phosphorylation-dependent chloride channel activity (GO:0005224); bicarbonate transmembrane transporter activity (GO:0015106); channel-conductance-controlling ATPase activity (GO:0005260); chloride channel activity (GO:0005254)	99	267.9	16	21	21	168141	Cystic fibrosis transmembrane conductance regulator OS=Homo sapiens GN=CFTR PE=1 SV=3
CFTR_HUMAN	anion channel(PC00227)	nucleotide binding(GO:0000166);chloride channel activity(GO:0005254);channel-conductance-controlling ATPase activity(GO:0005260);ATP binding(GO:0005524);hydrolase activity(GO:0016787);ATPase activity(GO:0016887);ATPase activity, coupled to transmembrane movement of substances(GO:0042626);molecular_function(GO:0003674);bicarbonate transmembrane transporter activity(GO:0015106);chloride transmembra…	99	267.9	17	21	21	161595	Isoform 2 of Cystic fibrosis transmembrane conductance regulator OS=Homo sapiens GN=CFTR
CH033_HUMAN	unknown	no go molecular function listed on uniprot	99	127.46	17	4	4	24992	UPF0488 protein C8orf33 OS=Homo sapiens GN=C8orf33 PE=1 SV=1
CH033_HUMAN	unknown	protein binding(GO:0005515)	99	127.46	16	4	4	26448	Isoform 2 of UPF0488 protein C8orf33 OS=Homo sapiens GN=C8orf33
CH60_HUMAN	heat shock protein	lipopolysaccharide binding(GO:0001530);protease binding(GO:0002020);p53 binding(GO:0002039);DNA replication origin binding(GO:0003688);single-stranded DNA binding(GO:0003697);double-stranded RNA binding(GO:0003725);protein binding(GO:0005515);ATP binding(GO:0005524);ATPase activity(GO:0016887);ubiquitin protein ligase binding(GO:0031625);protein complex binding(GO:0032403);insulin binding(GO:0043…	98.6	105.07	8	4	3	61055	60 kDa heat shock protein_ mitochondrial OS=Homo sapiens GN=HSPD1 PE=1 SV=2
CHCH3_HUMAN	mitochondrial protein	protein complex scaffold(GO:0032947);transcriptional repressor activity, RNA polymerase II transcription regulatory region sequence-specific binding(GO:0001227);protein binding(GO:0005515);phosphatase binding(GO:0019902)	99	127	21	4	4	26152	Coiled-coil-helix-coiled-coil-helix domain-containing protein 3_ mitochondrial OS=Homo sapiens GN=CHCHD3 PE=1 SV=1
CHD2_HUMAN	DNA helicase(PC00171);helicase(PC00009)	core promoter sequence-specific DNA binding(GO:0001046);DNA binding(GO:0003677);ATP-dependent DNA helicase activity(GO:0004003);protein binding(GO:0005515);ATP binding(GO:0005524);histone binding(GO:0042393);poly(A) RNA binding(GO:0044822);nucleotide binding(GO:0000166);helicase activity(GO:0004386);hydrolase activity(GO:0016787)	99	124.08	3	5	2	211342	Chromodomain-helicase-DNA-binding protein 2 OS=Homo sapiens GN=CHD2 PE=1 SV=2
CHERP_HUMAN	RNA binding protein(PC00171)	protein binding(GO:0005515);ion channel binding(GO:0044325);poly(A) RNA binding(GO:0044822);nucleic acid binding(GO:0003676);RNA binding(GO:0003723)	98.3	121.66	6	3	3	103702	Calcium homeostasis endoplasmic reticulum protein OS=Homo sapiens GN=CHERP PE=1 SV=3
CHPF2_HUMAN	glycosyltransferase(PC00220)	acetylgalactosaminyltransferase activity(GO:0008376);N-acetylgalactosaminyl-proteoglycan 3-beta-glucuronosyltransferase activity(GO:0050510);transferase activity(GO:0016740)	75.9	93.52	3	3	2	85948	Chondroitin sulfate glucuronyltransferase OS=Homo sapiens GN=CHPF2 PE=2 SV=2
CHTOP_HUMAN	RNA binding protein(PC00171)	methyl-CpG binding (GO:0008327); poly(A) RNA binding (GO:0044822)	98.6	135.91	17	3	3	26397	Chromatin target of PRMT1 protein OS=Homo sapiens GN=CHTOP PE=1 SV=2
CHTOP_HUMAN	RNA binding protein(PC00171)	protein binding(GO:0005515);poly(A) RNA binding(GO:0044822);RNA binding(GO:0003723)	98.6	135.91	17	3	3	26525	Isoform 2 of Chromatin target of PRMT1 protein OS=Homo sapiens GN=CHTOP
CING_HUMAN	G-protein modulator(PC00095);actin binding motor protein(PC00022);cell junction protein(PC00085)	motor activity(GO:0003774);actin binding(GO:0003779);protein binding(GO:0005515);microtubule binding(GO:0008017)	99.2	232.56	16	14	13	136386	Cingulin OS=Homo sapiens GN=CGN PE=1 SV=2
CIRBP_HUMAN	RNA binding	mRNA 3'-UTR binding (GO:0003730); nucleotide binding (GO:0000166); poly(A) RNA binding (GO:0044822); small ribosomal subunit rRNA binding (GO:0070181); translation repressor activity (GO:0030371)	99	121.33	36	6	5	18648	Cold-inducible RNA-binding protein OS=Homo sapiens GN=CIRBP PE=1 SV=1
CKAP2_HUMAN	cytoskeletal protein	no go molecular function listed on uniprot	99	129.45	11	5	5	76987	Cytoskeleton-associated protein 2 OS=Homo sapiens GN=CKAP2 PE=1 SV=1
CO3_HUMAN	cytokine(PC00207);serine protease inhibitor(PC00083);complement component(PC00095)	cytochrome-c oxidase activity(GO:0004129);heme-copper terminal oxidase activity(GO:0015002);endopeptidase inhibitor activity(GO:0004866);receptor binding(GO:0005102);protein binding(GO:0005515);lipid binding(GO:0008289);C5L2 anaphylatoxin chemotactic receptor binding(GO:0031715);cofactor binding(GO:0048037)	99	125.49	4	6	6	187147	Complement C3 OS=Homo sapiens GN=C3 PE=1 SV=2
CO5_HUMAN	cytokine(PC00207);serine protease inhibitor(PC00083);complement component(PC00095)	endopeptidase inhibitor activity(GO:0004866);receptor binding(GO:0005102);protein binding(GO:0005515);chemokine activity(GO:0008009)	98.3	81.09	2	4	4	188304	Complement C5 OS=Homo sapiens GN=C5 PE=1 SV=4
CO5A1_HUMAN	transporter(PC00227);surfactant(PC00212);receptor(PC00197);extracellular matrix structural protein(PC00102);antibacterial response protein(PC00103)	extracellular matrix structural constituent(GO:0005201);integrin binding(GO:0005178);heparin binding(GO:0008201);proteoglycan binding(GO:0043394);metal ion binding(GO:0046872);platelet-derived growth factor binding(GO:0048407)	99	171.38	5	6	5	183559	Collagen alpha-1(V) chain OS=Homo sapiens GN=COL5A1 PE=1 SV=3
CO6_HUMAN	apolipoprotein(PC00219);receptor(PC00052);metalloprotease(PC00197);serine protease(PC00190);metalloprotease(PC00153);serine protease(PC00203);complement component(PC00121);cell adhesion molecule(PC00190)	protein binding(GO:0005515)	93	98.25	3	3	2	104786	Complement component C6 OS=Homo sapiens GN=C6 PE=1 SV=3
CO9_HUMAN	apolipoprotein(PC00219);receptor(PC00052);metalloprotease(PC00197);serine protease(PC00190);metalloprotease(PC00153);serine protease(PC00203);complement component(PC00121);cell adhesion molecule(PC00190)		99	150.64	11	8	8	63173	Complement component C9 OS=Homo sapiens GN=C9 PE=1 SV=2
COPA_HUMAN	vesicle coat protein(PC00150)	hormone activity(GO:0005179);structural molecule activity(GO:0005198)	99.2	304.43	31	32	29	138345	Coatomer subunit alpha OS=Homo sapiens GN=COPA PE=1 SV=2
COPE_HUMAN	vesicle coat protein(PC00150)	structural molecule activity(GO:0005198);protein binding(GO:0005515)	99.2	252.83	40	15	14	34482	Coatomer subunit epsilon OS=Homo sapiens GN=COPE PE=1 SV=3
COR1C_HUMAN	non-motor actin binding protein(PC00085)	actin filament binding(GO:0051015);protein binding(GO:0005515);Rac GTPase binding(GO:0048365);actin binding(GO:0003779)	99	277.13	43	25	24	53249	Coronin-1C OS=Homo sapiens GN=CORO1C PE=1 SV=1
CP080_HUMAN	transcription factor(PC00218);nuclease(PC00171)	poly(A) RNA binding(GO:0044822)	98.4	98.74	14	4	4	22774	UPF0468 protein C16orf80 OS=Homo sapiens GN=C16orf80 PE=1 SV=1
CPSF6_HUMAN	RNA binding protein(PC00171)	nucleotide binding(GO:0000166);mRNA binding(GO:0003729);protein binding(GO:0005515);poly(A) RNA binding(GO:0044822);RNA binding(GO:0003723);nucleic acid binding(GO:0003676)	98.5	137.8	7	3	3	59210	Cleavage and polyadenylation specificity factor subunit 6 OS=Homo sapiens GN=CPSF6 PE=1 SV=2
CPSF7_HUMAN	RNA binding protein(PC00171)	nucleotide binding(GO:0000166);nucleic acid binding(GO:0003676);protein binding(GO:0005515);poly(A) RNA binding(GO:0044822);RNA binding(GO:0003723)	95.4	81.49	6	3	2	52050	Cleavage and polyadenylation specificity factor subunit 7 OS=Homo sapiens GN=CPSF7 PE=1 SV=1
CSK21_HUMAN	protein kinase	protein kinase activity(GO:0004672);ATP binding(GO:0005524);nucleotide binding(GO:0000166);protein serine/threonine kinase activity(GO:0004674);protein binding(GO:0005515);protein N-terminus binding(GO:0047485);Hsp90 protein binding(GO:0051879);kinase activity(GO:0016301);transferase activity(GO:0016740)	98.4	102.9	13	3	3	45144	Casein kinase II subunit alpha OS=Homo sapiens GN=CSNK2A1 PE=1 SV=1
CYR61_HUMAN	growth factor(PC00207)	nucleotide binding(GO:0000166);integrin binding(GO:0005178);insulin-like growth factor binding(GO:0005520);extracellular matrix binding(GO:0050840);heparin binding(GO:0008201);growth factor binding(GO:0019838)	99	130.03	9	6	6	42027	Protein CYR61 OS=Homo sapiens GN=CYR61 PE=1 SV=1
CYTSA_HUMAN	Actin cytoskeleton protein	no go molecular function listed on uniprot	99.2	189.94	10	9	9	120182	Isoform 2 of Cytospin-A OS=Homo sapiens GN=SPECC1L
CYTSB_HUMAN	Actin cytoskeleton protein	no go molecular function listed on uniprot	99.2	184.84	12	11	10	118585	Cytospin-B OS=Homo sapiens GN=SPECC1 PE=1 SV=1
DAAM1_HUMAN	non-motor actin binding protein(PC00085)	actin binding(GO:0003779);protein binding(GO:0005515);Rho GTPase binding(GO:0017048);identical protein binding(GO:0042802)	96.5	107.58	4	5	3	123473	Disheveled-associated activator of morphogenesis 1 OS=Homo sapiens GN=DAAM1 PE=1 SV=2
DDB1_HUMAN	damaged DNA-binding protein(PC00171);mRNA polyadenylation factor(PC00009)	nucleic acid binding(GO:0003676);DNA binding(GO:0003677);protein binding(GO:0005515);damaged DNA binding(GO:0003684)	92.9	101.76	3	3	2	126968	DNA damage-binding protein 1 OS=Homo sapiens GN=DDB1 PE=1 SV=1
DDX17_HUMAN	RNA helicase(PC00171);helicase(PC00031)	nucleic acid binding(GO:0003676);ATP-dependent RNA helicase activity(GO:0004004);ATP binding(GO:0005524);nucleotide binding(GO:0000166);helicase activity(GO:0004386);hydrolase activity(GO:0016787);transcription coactivator activity(GO:0003713);RNA binding(GO:0003723);RNA helicase activity(GO:0003724);protein binding(GO:0005515);RNA-dependent ATPase activity(GO:0008186);estrogen receptor binding(G…	99.2	273.12	38	32	24	72372	Isoform 2 of Probable ATP-dependent RNA helicase DDX17 OS=Homo sapiens GN=DDX17
DDX23_HUMAN	RNA helicase(PC00171);helicase(PC00031)	nucleic acid binding(GO:0003676);ATP binding(GO:0005524);ATP-dependent RNA helicase activity(GO:0004004);protein binding(GO:0005515);poly(A) RNA binding(GO:0044822);nucleotide binding(GO:0000166);helicase activity(GO:0004386);hydrolase activity(GO:0016787)	99.2	229.89	21	17	14	95583	Probable ATP-dependent RNA helicase DDX23 OS=Homo sapiens GN=DDX23 PE=1 SV=3
DDX3X_HUMAN	RNA helicase(PC00171);helicase(PC00031)	nucleic acid binding(GO:0003676);helicase activity(GO:0004386);ATP binding(GO:0005524);nucleotide binding(GO:0000166);hydrolase activity(GO:0016787);DNA binding(GO:0003677);RNA binding(GO:0003723);GTPase activity(GO:0003924);ATP-dependent DNA helicase activity(GO:0004003);ATP-dependent RNA helicase activity(GO:0004004);protein binding(GO:0005515);transcription factor binding(GO:0008134);poly(A) b…	99.2	278.07	45	28	23	73244	ATP-dependent RNA helicase DDX3X OS=Homo sapiens GN=DDX3X PE=1 SV=3
DDX41_HUMAN	RNA helicase(PC00171);helicase(PC00031)	ATP-dependent RNA helicase activity(GO:0004004);nucleic acid binding(GO:0003676);ATP binding(GO:0005524);helicase activity(GO:0004386);zinc ion binding(GO:0008270);hydrolase activity(GO:0016787);DNA binding(GO:0003677);protein binding(GO:0005515);poly(A) RNA binding(GO:0044822);nucleotide binding(GO:0000166);RNA binding(GO:0003723);metal ion binding(GO:0046872)	99.2	170.65	20	9	7	69838	Probable ATP-dependent RNA helicase DDX41 OS=Homo sapiens GN=DDX41 PE=1 SV=2
DDX46_HUMAN	RNA helicase(PC00171);helicase(PC00031)	nucleic acid binding(GO:0003676);ATP-dependent RNA helicase activity(GO:0004004);ATP binding(GO:0005524);nucleotide binding(GO:0000166);helicase activity(GO:0004386);hydrolase activity(GO:0016787);poly(A) RNA binding(GO:0044822);RNA binding(GO:0003723)	99.2	252.82	26	27	26	117362	Probable ATP-dependent RNA helicase DDX46 OS=Homo sapiens GN=DDX46 PE=1 SV=2
DDX47_HUMAN	RNA helicase(PC00171);helicase(PC00031)	nucleic acid binding(GO:0003676);ATP-dependent RNA helicase activity(GO:0004004);ATP binding(GO:0005524);nucleotide binding(GO:0000166);helicase activity(GO:0004386);hydrolase activity(GO:0016787);protein binding(GO:0005515);poly(A) RNA binding(GO:0044822);RNA binding(GO:0003723)	99.2	200.98	31	10	10	50647	Probable ATP-dependent RNA helicase DDX47 OS=Homo sapiens GN=DDX47 PE=1 SV=1
DDX60_HUMAN	RNA helicase	ATP binding (GO:0005524); double-stranded DNA binding (GO:0003690); double-stranded RNA binding (GO:0003725); helicase activity (GO:0004386); single-stranded RNA binding (GO:0003727)	93.4	116.52	2	4	2	197852	Probable ATP-dependent RNA helicase DDX60 OS=Homo sapiens GN=DDX60 PE=1 SV=3
DDX6L_HUMAN	RNA helicase	ATP binding (GO:0005524); helicase activity (GO:0004386); RNA binding (GO:0003723)	88.3	59.87	2	4	1	197672	Probable ATP-dependent RNA helicase DDX60-like OS=Homo sapiens GN=DDX60L PE=2 SV=2
DECR_HUMAN	dehydrogenase(PC00176);reductase(PC00092)	oxidoreductase activity(GO:0016491);2,4-dienoyl-CoA reductase (NADPH) activity(GO:0008670);oxidoreductase activity, acting on NAD(P)H(GO:0016651);NADPH binding(GO:0070402)	99.2	178.94	24	7	7	36068	2_4-dienoyl-CoA reductase_ mitochondrial OS=Homo sapiens GN=DECR1 PE=1 SV=1
DHX57_HUMAN	RNA helicase(PC00171);helicase(PC00031)	ATP-dependent RNA helicase activity(GO:0004004);protein binding(GO:0005515);ATP binding(GO:0005524);poly(A) RNA binding(GO:0044822);metal ion binding(GO:0046872);nucleotide binding(GO:0000166);nucleic acid binding(GO:0003676);helicase activity(GO:0004386);ATP-dependent helicase activity(GO:0008026);hydrolase activity(GO:0016787)	99.1	158.16	6	6	6	155604	Putative ATP-dependent RNA helicase DHX57 OS=Homo sapiens GN=DHX57 PE=1 SV=2
DJB11_HUMAN	chaperone	unfolded protein binding(GO:0051082);protein binding(GO:0005515)	98.2	71.2	7	3	3	40514	DnaJ homolog subfamily B member 11 OS=Homo sapiens GN=DNAJB11 PE=1 SV=1
DJB12_HUMAN	chaperone	no go molecular function listed on uniprot	99	84.07	6	2	2	41819	DnaJ homolog subfamily B member 12 OS=Homo sapiens GN=DNAJB12 PE=1 SV=4
DJC21_HUMAN	chaperone	protein binding(GO:0005515);zinc ion binding(GO:0008270);poly(A) RNA binding(GO:0044822);nucleic acid binding(GO:0003676);metal ion binding(GO:0046872)	99	128.41	8	3	3	62028	DnaJ homolog subfamily C member 21 OS=Homo sapiens GN=DNAJC21 PE=1 SV=2
DLGP5_HUMAN	transmembrane receptor regulatory/adaptor protein(PC00226)	phosphoprotein phosphatase activity(GO:0004721);protein binding(GO:0005515)	98.4	95.22	3	3	3	95115	Disks large-associated protein 5 OS=Homo sapiens GN=DLGAP5 PE=1 SV=2
DNJA1_HUMAN	chaperone	G-protein coupled receptor binding(GO:0001664);protein binding(GO:0005515);ATP binding(GO:0005524);Hsp70 protein binding(GO:0030544);ubiquitin protein ligase binding(GO:0031625);metal ion binding(GO:0046872);low-density lipoprotein particle receptor binding(GO:0050750);unfolded protein binding(GO:0051082);chaperone binding(GO:0051087);C3HC4-type RING finger domain binding(GO:0055131);heat shock p…	99	180.22	33	12	10	44868	DnaJ homolog subfamily A member 1 OS=Homo sapiens GN=DNAJA1 PE=1 SV=2
DNJA3_HUMAN	chaperone	unfolded protein binding(GO:0051082);chaperone binding(GO:0051087);protein binding(GO:0005515);ATP binding(GO:0005524);GTPase regulator activity(GO:0030695);receptor tyrosine kinase binding(GO:0030971);heat shock protein binding(GO:0031072);metal ion binding(GO:0046872);interferon-gamma receptor binding(GO:0005133);transcription factor binding(GO:0008134);protein kinase binding(GO:0019901);NF-kap…	99.2	187.13	21	10	8	49612	Isoform 2 of DnaJ homolog subfamily A member 3_ mitochondrial OS=Homo sapiens GN=DNAJA3
DNJC9_HUMAN	chaperone	heat shock protein binding (GO:0031072)	99.2	224.48	37	12	11	29910	DnaJ homolog subfamily C member 9 OS=Homo sapiens GN=DNAJC9 PE=1 SV=1
DPF1_HUMAN	acetyltransferase(PC00220);zinc finger transcription factor(PC00038);chromatin/chromatin-binding protein(PC00218)	nucleic acid binding(GO:0003676);zinc ion binding(GO:0008270);metal ion binding(GO:0046872)	96.5	111.92	11	3	2	42502	Zinc finger protein neuro-d4 OS=Homo sapiens GN=DPF1 PE=2 SV=2
DPM1_HUMAN	glycosyltransferase(PC00220)	transferase activity, transferring glycosyl groups(GO:0016757);transferase activity(GO:0016740);dolichyl-phosphate-mannose-protein mannosyltransferase activity(GO:0004169);dolichyl-phosphate beta-D-mannosyltransferase activity(GO:0004582);protein binding(GO:0005515);mannose binding(GO:0005537);alcohol binding(GO:0043178)	99	107.96	20	5	4	29634	Dolichol-phosphate mannosyltransferase OS=Homo sapiens GN=DPM1 PE=1 SV=1
DREB_HUMAN	non-motor actin binding protein(PC00085)	actin binding(GO:0003779);protein binding(GO:0005515);profilin binding(GO:0005522)	99	276.73	29	29	29	71429	Drebrin OS=Homo sapiens GN=DBN1 PE=1 SV=4
DRG1_HUMAN	small GTPase(PC00095)	protein binding(GO:0005515);GTP binding(GO:0005525);transcription factor binding(GO:0008134);identical protein binding(GO:0042802);nucleotide binding(GO:0000166)	72.9	94.01	6	3	2	40542	Developmentally-regulated GTP-binding protein 1 OS=Homo sapiens GN=DRG1 PE=1 SV=1
DRS7B_HUMAN	dehydrogenase(PC00176);reductase(PC00092)	oxidoreductase activity(GO:0016491);molecular_function(GO:0003674)	99.2	167.39	28	8	8	35119	Dehydrogenase/reductase SDR family member 7B OS=Homo sapiens GN=DHRS7B PE=1 SV=2
DSRAD_HUMAN	DNA binding protein(PC00171);RNA binding protein(PC00009);deaminase(PC00031);kinase activator(PC00121);defense/immunity protein(PC00088)	RNA binding(GO:0003723);double-stranded RNA adenosine deaminase activity(GO:0003726);adenosine deaminase activity(GO:0004000);DNA binding(GO:0003677);protein binding(GO:0005515);poly(A) RNA binding(GO:0044822);metal ion binding(GO:0046872);hydrolase activity(GO:0016787)	99	140.04	7	6	6	136066	Double-stranded RNA-specific adenosine deaminase OS=Homo sapiens GN=ADAR PE=1 SV=4
DYHC1_HUMAN	hydrolase(PC00121);microtubule binding motor protein(PC00085)	microtubule motor activity(GO:0003777);protein binding(GO:0005515);ATP binding(GO:0005524);ATPase activity(GO:0016887);poly(A) RNA binding(GO:0044822);dynein light intermediate chain binding(GO:0051959);nucleotide binding(GO:0000166);motor activity(GO:0003774)	21.3	58.86	1	5	0	532412	Cytoplasmic dynein 1 heavy chain 1 OS=Homo sapiens GN=DYNC1H1 PE=1 SV=5
DYSF_HUMAN	Co-chaperone	endonuclease activity(GO:0004519);calcium ion binding(GO:0005509);protein binding(GO:0005515);phospholipid binding(GO:0005543);calcium-dependent phospholipid binding(GO:0005544);lipid binding(GO:0008289);metal ion binding(GO:0046872)	92.5	91.74	1	3	2	237293	Dysferlin OS=Homo sapiens GN=DYSF PE=1 SV=1
DYST_HUMAN	non-motor actin binding protein(PC00085)	cytoskeletal protein binding(GO:0008092);actin binding(GO:0003779);integrin binding(GO:0005178);calcium ion binding(GO:0005509);protein binding(GO:0005515);protein C-terminus binding(GO:0008022);protein homodimerization activity(GO:0042803);microtubule plus-end binding(GO:0051010);metal ion binding(GO:0046872);ornithine decarboxylase activator activity(GO:0042978)	99.2	194.81	2	21	9	860679	Dystonin OS=Homo sapiens GN=DST PE=1 SV=4
E41L5_HUMAN	non-motor actin binding protein(PC00085)	cytoskeletal protein binding(GO:0008092);protein domain specific binding(GO:0019904)	97.8	103.93	7	3	3	57886	Isoform 2 of Band 4.1-like protein 5 OS=Homo sapiens GN=EPB41L5
ECHA_HUMAN	dehydrogenase(PC00176);hydratase(PC00092);epimerase/racemase(PC00144)	3-hydroxyacyl-CoA dehydrogenase activity(GO:0003857);oxidoreductase activity(GO:0016491);fatty-acyl-CoA binding(GO:0000062);acetyl-CoA C-acetyltransferase activity(GO:0003985);enoyl-CoA hydratase activity(GO:0004300);protein binding(GO:0005515);long-chain-enoyl-CoA hydratase activity(GO:0016508);long-chain-3-hydroxyacyl-CoA dehydrogenase activity(GO:0016509);protein complex binding(GO:0032403);NA…	99.2	159.8	13	9	9	83000	Trifunctional enzyme subunit alpha_ mitochondrial OS=Homo sapiens GN=HADHA PE=1 SV=2
ECHB_HUMAN	acetyltransferase(PC00220)	transferase activity, transferring acyl groups other than amino-acyl groups(GO:0016747);catalytic activity(GO:0003824);transferase activity(GO:0016740);transferase activity, transferring acyl groups(GO:0016746);3-hydroxyacyl-CoA dehydrogenase activity(GO:0003857);acetyl-CoA C-acyltransferase activity(GO:0003988);enoyl-CoA hydratase activity(GO:0004300);protein binding(GO:0005515);long-chain-3-hyd…	99.1	136.68	13	7	7	51294	Trifunctional enzyme subunit beta_ mitochondrial OS=Homo sapiens GN=HADHB PE=1 SV=3
ECT2_HUMAN	enzyme modulator(PC00095)	guanyl-nucleotide exchange factor activity(GO:0005085);GTPase activator activity(GO:0005096);signal transducer activity(GO:0004871);Rho guanyl-nucleotide exchange factor activity(GO:0005089);protein binding(GO:0005515);Rho GTPase binding(GO:0017048);protein homodimerization activity(GO:0042803)	96.9	84.96	5	3	2	103505	Protein ECT2 OS=Homo sapiens GN=ECT2 PE=1 SV=4
EF2_HUMAN	translation elongation factor(PC00171);translation initiation factor(PC00031);hydrolase(PC00223);G-protein(PC00222)	nucleotide binding(GO:0000166);GTPase activity(GO:0003924);GTP binding(GO:0005525);translation elongation factor activity(GO:0003746);protein binding(GO:0005515);protein kinase binding(GO:0019901);poly(A) RNA binding(GO:0044822)	99	109.92	6	6	3	95338	Elongation factor 2 OS=Homo sapiens GN=EEF2 PE=1 SV=4
EIF3B_HUMAN	translation initiation factor(PC00171)	nucleotide binding(GO:0000166);nucleic acid binding(GO:0003676);RNA binding(GO:0003723);translation initiation factor activity(GO:0003743);translation initiation factor binding(GO:0031369);protein binding(GO:0005515);protein complex scaffold(GO:0032947)	99	141.42	6	4	3	99029	Isoform 2 of Eukaryotic translation initiation factor 3 subunit B OS=Homo sapiens GN=EIF3B
EIF3F_HUMAN	translation initiation factor(PC00171)	translation initiation factor activity(GO:0003743);protein binding(GO:0005515);ubiquitin-specific protease activity(GO:0004843);peptidase activity(GO:0008233);cysteine-type peptidase activity(GO:0008234);hydrolase activity(GO:0016787)	99	111.21	8	4	4	37564	Eukaryotic translation initiation factor 3 subunit F OS=Homo sapiens GN=EIF3F PE=1 SV=1
EIF3L_HUMAN	translation initiation factor(PC00171)	poly(A) RNA binding (GO:0044822); translation initiation factor activity (GO:0003743)	99	151.76	12	5	3	66727	Eukaryotic translation initiation factor 3 subunit L OS=Homo sapiens GN=EIF3L PE=1 SV=1
EIF3L_HUMAN	translation initiation factor(PC00171)	translation initiation factor activity(GO:0003743);protein binding(GO:0005515);poly(A) RNA binding(GO:0044822)	99	151.76	13	5	3	61014	Isoform 2 of Eukaryotic translation initiation factor 3 subunit L OS=Homo sapiens GN=EIF3L
EMD_HUMAN	non-motor actin binding protein(PC00085)	actin binding(GO:0003779);protein binding(GO:0005515);beta-tubulin binding(GO:0048487)	99	147.33	24	4	4	28994	Emerin OS=Homo sapiens GN=EMD PE=1 SV=1
EP400_HUMAN	DNA helicase(PC00171)	ATP binding(GO:0005524);DNA binding(GO:0003677);helicase activity(GO:0004386);protein binding(GO:0005515);nucleotide binding(GO:0000166);hydrolase activity(GO:0016787)	98.5	101.62	1	4	3	343487	E1A-binding protein p400 OS=Homo sapiens GN=EP400 PE=1 SV=4
ERH_HUMAN	transcription factor(PC00218)	protein binding(GO:0005515);poly(A) RNA binding(GO:0044822)	98.9	141.26	45	8	7	12259	Enhancer of rudimentary homolog OS=Homo sapiens GN=ERH PE=1 SV=1
ERLN1_HUMAN	transcription factor(PC00218)	protein binding(GO:0005515);cholesterol binding(GO:0015485);lipid binding(GO:0008289)	99	107.62	12	3	1	38926	Erlin-1 OS=Homo sapiens GN=ERLIN1 PE=1 SV=1
ESYT2_HUMAN	Extended synaptotagmin-like protein 2	calcium ion binding(GO:0005509);protein binding(GO:0005515);calcium-dependent phospholipid binding(GO:0005544);phosphatidylethanolamine binding(GO:0008429);phosphatidylcholine binding(GO:0031210);phosphatidylinositol binding(GO:0035091);identical protein binding(GO:0042802);lipid binding(GO:0008289);metal ion binding(GO:0046872)	98.5	95.2	4	4	3	104708	Isoform 6 of Extended synaptotagmin-2 OS=Homo sapiens GN=ESYT2
EVPL_HUMAN	intermediate filament binding protein(PC00085)	structural molecule activity(GO:0005198);intermediate filament binding(GO:0019215);protein binding, bridging(GO:0030674)	45.2	58.78	2	6	1	231602	Envoplakin OS=Homo sapiens GN=EVPL PE=1 SV=3
EXOS1_HUMAN	exoribonuclease(PC00171);nuclease(PC00031);hydrolase(PC00099)	RNA binding(GO:0003723);protein binding(GO:0005515)	99	87.72	18	3	3	21452	Exosome complex component CSL4 OS=Homo sapiens GN=EXOSC1 PE=1 SV=1
EXOS3_HUMAN	exoribonuclease(PC00171);nuclease(PC00031);hydrolase(PC00099)	3'-5'-exoribonuclease activity (GO:0000175); RNA binding (GO:0003723)	99	134.34	35	4	4	29572	Exosome complex component RRP40 OS=Homo sapiens GN=EXOSC3 PE=1 SV=3
EXOS3_HUMAN	exoribonuclease(PC00171);nuclease(PC00031);esterase(PC00099)	protein binding(GO:0005515);3'-5'-exoribonuclease activity(GO:0000175);RNA binding(GO:0003723)	99	134.34	59	4	4	17248	Isoform 2 of Exosome complex component RRP40 OS=Homo sapiens GN=EXOSC3
EXOS4_HUMAN	nucleotidyltransferase(PC00220);exoribonuclease(PC00174);nuclease(PC00171);hydrolase(PC00031)	3'-5'-exoribonuclease activity(GO:0000175);protein binding(GO:0005515);AU-rich element binding(GO:0017091);RNA binding(GO:0003723)	99	85.5	10	2	2	26383	Exosome complex component RRP41 OS=Homo sapiens GN=EXOSC4 PE=1 SV=3
EXOS7_HUMAN	exoribonuclease(PC00171);nuclease(PC00031);hydrolase(PC00099)	3'-5'-exoribonuclease activity(GO:0000175);RNA binding(GO:0003723);protein binding(GO:0005515)	99	109.7	10	4	4	31821	Exosome complex component RRP42 OS=Homo sapiens GN=EXOSC7 PE=1 SV=3
EXOS8_HUMAN	exoribonuclease(PC00171);nuclease(PC00031);hydrolase(PC00099)	protein binding(GO:0005515);AU-rich element binding(GO:0017091);RNA binding(GO:0003723)	99	50.37	9	3	2	30040	Exosome complex component RRP43 OS=Homo sapiens GN=EXOSC8 PE=1 SV=1
EXOSX_HUMAN	exoribonuclease(PC00171);nuclease(PC00031);hydrolase(PC00099)	nucleotide binding(GO:0000166);exoribonuclease activity(GO:0004532);protein binding(GO:0005515);3'-5' exonuclease activity(GO:0008408);poly(A) RNA binding(GO:0044822);nucleic acid binding(GO:0003676);RNA binding(GO:0003723);catalytic activity(GO:0003824);nuclease activity(GO:0004518);exonuclease activity(GO:0004527);hydrolase activity(GO:0016787)	99.2	181.24	11	8	8	100831	Exosome component 10 OS=Homo sapiens GN=EXOSC10 PE=1 SV=2
F111A_HUMAN	unknown	protein binding(GO:0005515)	98.8	120.01	7	4	4	70196	Protein FAM111A OS=Homo sapiens GN=FAM111A PE=1 SV=2
F111B_HUMAN	unknown	protein binding(GO:0005515)	99	121.53	7	4	4	84674	Protein FAM111B OS=Homo sapiens GN=FAM111B PE=1 SV=1
F207A_HUMAN	unknown	protein binding(GO:0005515)	99	106.79	25	3	3	25456	Protein FAM207A OS=Homo sapiens GN=FAM207A PE=1 SV=2
F91A1_HUMAN	unknown	no go molecular function listed on uniprot	98.9	135.49	7	4	4	93909	Protein FAM91A1 OS=Homo sapiens GN=FAM91A1 PE=1 SV=3
FA83H_HUMAN	cytoskeletal protein	keratin filament binding (GO:1990254); protein kinase binding (GO:0019901)	99.2	223.98	15	11	11	127122	Protein FAM83H OS=Homo sapiens GN=FAM83H PE=1 SV=3
FAF2_HUMAN	ubiquitin-protein ligase(PC00142)	protein binding(GO:0005515);ubiquitin protein ligase binding(GO:0031625);lipase binding(GO:0035473);ubiquitin binding(GO:0043130);lipase inhibitor activity(GO:0055102)	94.9	85.58	6	3	1	52624	FAS-associated factor 2 OS=Homo sapiens GN=FAF2 PE=1 SV=2
FEN1_HUMAN	damaged DNA-binding protein(PC00171);endodeoxyribonuclease(PC00009);exodeoxyribonuclease(PC00086);nuclease(PC00093);hydrolase(PC00098)	nuclease activity(GO:0004518);hydrolase activity, acting on ester bonds(GO:0016788);magnesium ion binding(GO:0000287);DNA binding(GO:0003677);damaged DNA binding(GO:0003684);double-stranded DNA binding(GO:0003690);endonuclease activity(GO:0004519);RNA-DNA hybrid ribonuclease activity(GO:0004523);exonuclease activity(GO:0004527);protein binding(GO:0005515);double-stranded DNA exodeoxyribonuclease …	98.4	122.55	10	3	2	42593	Flap endonuclease 1 OS=Homo sapiens GN=FEN1 PE=1 SV=1
FINC_HUMAN	signaling molecule(PC00207)	protease binding(GO:0002020);integrin binding(GO:0005178);protein binding(GO:0005515);collagen binding(GO:0005518);heparin binding(GO:0008201);peptidase activator activity(GO:0016504)	99.2	352.25	26	47	46	262622	Fibronectin OS=Homo sapiens GN=FN1 PE=1 SV=4
FLNA_HUMAN	non-motor actin binding protein(PC00085)	actin filament binding(GO:0051015);actin binding(GO:0003779);glycoprotein binding(GO:0001948);signal transducer activity(GO:0004871);protein kinase C binding(GO:0005080);protein binding(GO:0005515);transcription factor binding(GO:0008134);Rho GTPase binding(GO:0017048);Ral GTPase binding(GO:0017160);small GTPase binding(GO:0031267);mu-type opioid receptor binding(GO:0031852);Fc-gamma receptor I c…	99.1	135.14	3	5	5	280737	Filamin-A OS=Homo sapiens GN=FLNA PE=1 SV=4
FRG1_HUMAN	transfer/carrier protein(PC00219);ribonucleoprotein(PC00171)	actin binding(GO:0003779);protein binding(GO:0005515);poly(A) RNA binding(GO:0044822);RNA binding(GO:0003723)	99	100.05	18	3	3	29172	Protein FRG1 OS=Homo sapiens GN=FRG1 PE=1 SV=1
FRMD6_HUMAN	intracellular protein	protein binding(GO:0005515)	99	143.51	13	5	5	72044	FERM domain-containing protein 6 OS=Homo sapiens GN=FRMD6 PE=1 SV=1
GBLP_HUMAN	signaling molecule(PC00207)	protein kinase C binding(GO:0005080);receptor binding(GO:0005102);protein binding(GO:0005515);ion channel inhibitor activity(GO:0008200);cysteine-type endopeptidase activator activity involved in apoptotic process(GO:0008656);enzyme binding(GO:0019899);protein phosphatase binding(GO:0019903);protein tyrosine kinase inhibitor activity(GO:0030292);receptor tyrosine kinase binding(GO:0030971);protei…	99	161.93	16	7	7	35077	Guanine nucleotide-binding protein subunit beta-2-like 1 OS=Homo sapiens GN=GNB2L1 PE=1 SV=3
GELS_HUMAN	non-motor actin binding protein(PC00085);calcium-binding protein(PC00041)	actin binding(GO:0003779);calcium ion binding(GO:0005509);protein binding(GO:0005515);protein domain specific binding(GO:0019904);myosin II binding(GO:0045159);metal ion binding(GO:0046872)	99.2	379.8	50	39	35	80641	Isoform 2 of Gelsolin OS=Homo sapiens GN=GSN
GEN_HUMAN	damaged DNA-binding protein(PC00171);endodeoxyribonuclease(PC00009);exodeoxyribonuclease(PC00086);nuclease(PC00093);hydrolase(PC00098)	nuclease activity(GO:0004518);DNA binding(GO:0003677);catalytic activity(GO:0003824);crossover junction endodeoxyribonuclease activity(GO:0008821);metal ion binding(GO:0046872);endonuclease activity(GO:0004519);hydrolase activity(GO:0016787)	99	90.97	3	3	2	102884	Flap endonuclease GEN homolog 1 OS=Homo sapiens GN=GEN1 PE=1 SV=2
GIT2_HUMAN	nucleic acid binding(PC00171);G-protein modulator(PC00095)	GTPase activator activity(GO:0005096);metal ion binding(GO:0046872);kinase activity(GO:0016301);protein binding(GO:0005515);protein complex binding(GO:0032403)	99.1	154.53	11	6	6	84543	ARF GTPase-activating protein GIT2 OS=Homo sapiens GN=GIT2 PE=1 SV=2
GNL3_HUMAN	peptide hormone(PC00207);nucleic acid binding(PC00179);hydrolase(PC00171);G-protein(PC00121)	GTPase activity(GO:0003924);GTP binding(GO:0005525);protein binding(GO:0005515);poly(A) RNA binding(GO:0044822);nucleotide binding(GO:0000166)	98.9	166.42	12	4	4	61993	Guanine nucleotide-binding protein-like 3 OS=Homo sapiens GN=GNL3 PE=1 SV=2
GPTC2_HUMAN	nucleic acid binding(PC00171)	nucleic acid binding(GO:0003676)	78.7	71.26	4	2	2	58944	G patch domain-containing protein 2 OS=Homo sapiens GN=GPATCH2 PE=1 SV=1
GPTC4_HUMAN	nucleic acid binding(PC00171);enzyme modulator(PC00095)	protein binding(GO:0005515);poly(A) RNA binding(GO:0044822);nucleic acid binding(GO:0003676)	89.9	40.04	6	2	2	50381	G patch domain-containing protein 4 OS=Homo sapiens GN=GPATCH4 PE=1 SV=2
GRP75_HUMAN	Hsp70 family chaperone(PC00072)	protein binding(GO:0005515);ATP binding(GO:0005524);fibroblast growth factor binding(GO:0017134);heat shock protein binding(GO:0031072);ubiquitin protein ligase binding(GO:0031625);poly(A) RNA binding(GO:0044822);unfolded protein binding(GO:0051082);nucleotide binding(GO:0000166);enzyme binding(GO:0019899)	99	91.62	5	4	2	73681	Stress-70 protein mitochondrial OS=Homo sapiens GN=HSPA9 PE=1 SV=2
GRP78_HUMAN	Hsp70 family chaperone(PC00072)	glycoprotein binding(GO:0001948);calcium ion binding(GO:0005509);protein binding(GO:0005515);ATP binding(GO:0005524);ATPase activity(GO:0016887);enzyme binding(GO:0019899);protein domain specific binding(GO:0019904);ubiquitin protein ligase binding(GO:0031625);ribosome binding(GO:0043022);unfolded protein binding(GO:0051082);chaperone binding(GO:0051087);misfolded protein binding(GO:0051787);nucl…	99.2	265.26	34	22	19	72333	78 kDa glucose-regulated protein OS=Homo sapiens GN=HSPA5 PE=1 SV=2
GRWD1_HUMAN	receptor(PC00197)	poly(A) RNA binding(GO:0044822)	99.2	181.11	18	10	7	49419	Glutamate-rich WD repeat-containing protein 1 OS=Homo sapiens GN=GRWD1 PE=1 SV=1
GSCR2_HUMAN	RNA binding protein(PC00009)	poly(A) RNA binding(GO:0044822)	99.2	170.26	20	9	8	54389	Glioma tumor suppressor candidate region gene 2 protein OS=Homo sapiens GN=GLTSCR2 PE=1 SV=2
GTPB1_HUMAN	translation elongation factor(PC00171);translation initiation factor(PC00031);hydrolase(PC00223);G-protein(PC00222)	translation initiation factor activity(GO:0003743);GTPase activity(GO:0003924);GTP binding(GO:0005525);poly(A) RNA binding(GO:0044822);nucleotide binding(GO:0000166)	99	141.37	11	4	4	72454	GTP-binding protein 1 OS=Homo sapiens GN=GTPBP1 PE=1 SV=3
GULP1_HUMAN	signaling molecule(PC00207)	signal transducer activity(GO:0004871)	99.2	179.35	27	6	1	34490	PTB domain-containing engulfment adapter protein 1 OS=Homo sapiens GN=GULP1 PE=1 SV=1
H2A1B_HUMAN	histone(PC00171)	DNA binding(GO:0003677);protein heterodimerization activity(GO:0046982)	99	204.3	72	11	2	14135	Histone H2A type 1-B/E OS=Homo sapiens GN=HIST1H2AB PE=1 SV=2
H2A3_HUMAN	histone(PC00171)	DNA binding(GO:0003677);protein heterodimerization activity(GO:0046982)	99	204.3	72	11	2	14121	Histone H2A type 3 OS=Homo sapiens GN=HIST3H2A PE=1 SV=3
H2AV_HUMAN	histone(PC00171)	DNA binding (GO:0003677)	98.7	84.19	27	4	1	13509	Histone H2A.V OS=Homo sapiens GN=H2AFV PE=1 SV=3
H2AV_HUMAN	histone(PC00171)	DNA binding(GO:0003677);protein heterodimerization activity(GO:0046982);molecular_function(GO:0003674)	99	96.92	45	3	1	12146	Isoform 2 of Histone H2A.V OS=Homo sapiens GN=H2AFV
H2AZ_HUMAN	DNA binding protein(PC00171)	RNA polymerase II core promoter proximal region sequence-specific DNA binding(GO:0000978);RNA polymerase II core promoter sequence-specific DNA binding(GO:0000979);RNA polymerase II distal enhancer sequence-specific DNA binding(GO:0000980);protein binding(GO:0005515);chromatin DNA binding(GO:0031490);nucleosomal DNA binding(GO:0031492);protein heterodimerization activity(GO:0046982);DNA binding(G…	98.7	84.19	27	4	1	13553	Histone H2A.Z OS=Homo sapiens GN=H2AFZ PE=1 SV=2
H2B1H_HUMAN	histone(PC00171)	DNA binding(GO:0003677);protein heterodimerization activity(GO:0046982)	99.2	193.02	63	11	0	13892	Histone H2B type 1-H OS=Homo sapiens GN=HIST1H2BH PE=1 SV=3
H2B1K_HUMAN	histone(PC00171)	molecular_function(GO:0003674);DNA binding(GO:0003677);protein heterodimerization activity(GO:0046982)	99.2	193.02	63	11	0	13890	Histone H2B type 1-K OS=Homo sapiens GN=HIST1H2BK PE=1 SV=3
H2B1L_HUMAN	histone(PC00171)	DNA binding(GO:0003677);protein heterodimerization activity(GO:0046982)	99.2	184.64	58	9	0	13952	Histone H2B type 1-L OS=Homo sapiens GN=HIST1H2BL PE=1 SV=3
H2B1N_HUMAN	histone(PC00171)	DNA binding(GO:0003677);protein heterodimerization activity(GO:0046982)	99.2	193.02	63	11	0	13922	Histone H2B type 1-N OS=Homo sapiens GN=HIST1H2BN PE=1 SV=3
H2B2F_HUMAN	DNA binding protein(PC00171)	DNA binding (GO:0003677)	99.2	193.02	63	11	0	13920	Histone H2B type 2-F OS=Homo sapiens GN=HIST2H2BF PE=1 SV=3
H2B2F_HUMAN	histone(PC00171)	molecular_function(GO:0003674);DNA binding(GO:0003677);protein heterodimerization activity(GO:0046982)	99.2	193.02	60	11	0	14841	Isoform 2 of Histone H2B type 2-F OS=Homo sapiens GN=HIST2H2BF
H33_HUMAN	histone(PC00171)	DNA binding(GO:0003677);protein heterodimerization activity(GO:0046982);RNA polymerase II core promoter sequence-specific DNA binding(GO:0000979);RNA polymerase II distal enhancer sequence-specific DNA binding(GO:0000980);protein binding(GO:0005515);nucleosomal DNA binding(GO:0031492);histone binding(GO:0042393)	99	176.56	46	12	2	15328	Histone H3.3 OS=Homo sapiens GN=H3F3A PE=1 SV=2
HBA_HUMAN	transfer/carrier protein(PC00219)	oxygen transporter activity(GO:0005344);iron ion binding(GO:0005506);protein binding(GO:0005515);oxygen binding(GO:0019825);heme binding(GO:0020037);peroxidase activity(GO:0004601);haptoglobin binding(GO:0031720);metal ion binding(GO:0046872)	98.9	129.69	33	4	4	15258	Hemoglobin subunit alpha OS=Homo sapiens GN=HBA1 PE=1 SV=2
HELZ2_HUMAN	DNA helicase(PC00171);RNA helicase(PC00009);endoribonuclease(PC00011);helicase(PC00031);nuclease(PC00032);hydrolase(PC00094)	DNA binding(GO:0003677);helicase activity(GO:0004386);protein binding(GO:0005515);ATP binding(GO:0005524);ligand-dependent nuclear receptor transcription coactivator activity(GO:0030374);poly(A) RNA binding(GO:0044822);metal ion binding(GO:0046872);nucleotide binding(GO:0000166);hydrolase activity(GO:0016787)	99.2	212.97	8	12	11	231667	Isoform 2 of Helicase with zinc finger domain 2 OS=Homo sapiens GN=HELZ2
HERC5_HUMAN	ubiquitin-protein ligase(PC00142)	ubiquitin-protein transferase activity(GO:0004842);ligase activity(GO:0016874);protein binding(GO:0005515);ISG15 transferase activity(GO:0042296);poly(A) RNA binding(GO:0044822)	99	65.27	4	3	2	116852	E3 ISG15--protein ligase HERC5 OS=Homo sapiens GN=HERC5 PE=1 SV=2
HNRDL_HUMAN	ribosomal protein(PC00171)	nucleotide binding(GO:0000166);nucleic acid binding(GO:0003676);DNA binding(GO:0003677);double-stranded DNA binding(GO:0003690);single-stranded DNA binding(GO:0003697);poly(A) binding(GO:0008143);poly(G) binding(GO:0034046);poly(A) RNA binding(GO:0044822);RNA binding(GO:0003723)	99	159.22	22	6	4	27191	Isoform 3 of Heterogeneous nuclear ribonucleoprotein D-like OS=Homo sapiens GN=HNRNPDL
HNRH3_HUMAN	ribosomal protein(PC00171)	nucleotide binding(GO:0000166);RNA binding(GO:0003723);protein binding(GO:0005515);poly(A) RNA binding(GO:0044822);nucleic acid binding(GO:0003676)	99	132.14	20	4	4	36926	Heterogeneous nuclear ribonucleoprotein H3 OS=Homo sapiens GN=HNRNPH3 PE=1 SV=2
HNRPQ_HUMAN	ribosomal protein(PC00171)	nucleotide binding(GO:0000166);nucleic acid binding(GO:0003676);RNA binding(GO:0003723);protein binding(GO:0005515);poly(A) binding(GO:0008143);poly(A) RNA binding(GO:0044822)	99	202.04	21	12	6	69603	Heterogeneous nuclear ribonucleoprotein Q OS=Homo sapiens GN=SYNCRIP PE=1 SV=2
HP1B3_HUMAN	DNA binding protein(PC00171)	DNA binding(GO:0003677);protein binding(GO:0005515);nucleosome binding(GO:0031491)	99.1	190.89	14	9	9	61207	Heterochromatin protein 1-binding protein 3 OS=Homo sapiens GN=HP1BP3 PE=1 SV=1
HS90A_HUMAN	Hsp90 family chaperone(PC00072)	ATP binding(GO:0005524);unfolded protein binding(GO:0051082);TPR domain binding(GO:0030911);nucleotide binding(GO:0000166);protein binding(GO:0005515);ATPase activity(GO:0016887);MHC class II protein complex binding(GO:0023026);nitric-oxide synthase regulator activity(GO:0030235);identical protein binding(GO:0042802);protein homodimerization activity(GO:0042803);poly(A) RNA binding(GO:0044822);GT…	99	95.86	4	4	1	84660	Heat shock protein HSP 90-alpha OS=Homo sapiens GN=HSP90AA1 PE=1 SV=5
HS90B_HUMAN	Hsp90 family chaperone(PC00072)	UTP binding(GO:0002134);CTP binding(GO:0002135);double-stranded RNA binding(GO:0003725);protein binding(GO:0005515);ATP binding(GO:0005524);GTP binding(GO:0005525);sulfonylurea receptor binding(GO:0017098);kinase binding(GO:0019900);protein kinase binding(GO:0019901);MHC class II protein complex binding(GO:0023026);nitric-oxide synthase regulator activity(GO:0030235);TPR domain binding(GO:0030911…	99.2	206	23	15	7	83264	Heat shock protein HSP 90-beta OS=Homo sapiens GN=HSP90AB1 PE=1 SV=4
HSP71_HUMAN	Hsp70 family chaperone(PC00072)	virus receptor activity(GO:0001618);G-protein coupled receptor binding(GO:0001664);receptor binding(GO:0005102);protein binding(GO:0005515);ATP binding(GO:0005524);ATPase activity(GO:0016887);enzyme binding(GO:0019899);heat shock protein binding(GO:0031072);ubiquitin protein ligase binding(GO:0031625);ATPase activity, coupled(GO:0042623);protein binding involved in protein folding(GO:0044183);unf…	99.2	203.53	20	12	2	Y	70052	Heat shock 70 kDa protein 1A/1B OS=Homo sapiens GN=HSPA1A PE=1 SV=5
HSP7C_HUMAN	Hsp70 family chaperone(PC00072)	ATP binding(GO:0005524);nucleotide binding(GO:0000166);protein binding(GO:0005515);G-protein coupled receptor binding(GO:0001664);ATPase activity(GO:0016887);enzyme binding(GO:0019899);MHC class II protein complex binding(GO:0023026);heat shock protein binding(GO:0031072);ubiquitin protein ligase binding(GO:0031625);ATPase activity, coupled(GO:0042623);poly(A) RNA binding(GO:0044822);unfolded pro…	99	238.35	32	20	11	70898	Heat shock cognate 71 kDa protein OS=Homo sapiens GN=HSPA8 PE=1 SV=1
HSPB1_HUMAN	chaperone(PC00072)	protein kinase C binding(GO:0005080);protein binding(GO:0005515);protein kinase C inhibitor activity(GO:0008426);protein kinase binding(GO:0019901);identical protein binding(GO:0042802);ubiquitin binding(GO:0043130);poly(A) RNA binding(GO:0044822)	99	105.55	16	2	2	22783	Heat shock protein beta-1 OS=Homo sapiens GN=HSPB1 PE=1 SV=2
IF2P_HUMAN	translation elongation factor(PC00171);translation initiation factor(PC00031);hydrolase(PC00223);G-protein(PC00222)	nucleotide binding(GO:0000166);translation initiation factor activity(GO:0003743);GTPase activity(GO:0003924);protein binding(GO:0005515);GTP binding(GO:0005525);poly(A) RNA binding(GO:0044822)	99.2	245.16	18	18	15	138827	Eukaryotic translation initiation factor 5B OS=Homo sapiens GN=EIF5B PE=1 SV=4
IF4A1_HUMAN	RNA helicase(PC00171);helicase(PC00031)	nucleic acid binding(GO:0003676);ATP-dependent RNA helicase activity(GO:0004004);ATP binding(GO:0005524);nucleotide binding(GO:0000166);helicase activity(GO:0004386);hydrolase activity(GO:0016787);RNA cap binding(GO:0000339);double-stranded RNA binding(GO:0003725);mRNA binding(GO:0003729);translation initiation factor activity(GO:0003743);protein binding(GO:0005515);translation factor activity, R…	99.2	187.84	22	7	6	46154	Eukaryotic initiation factor 4A-I OS=Homo sapiens GN=EIF4A1 PE=1 SV=1
IF4A3_HUMAN	RNA helicase(PC00171);helicase(PC00031)	nucleic acid binding(GO:0003676);ATP binding(GO:0005524);mRNA binding(GO:0003729);ATP-dependent RNA helicase activity(GO:0004004);protein binding(GO:0005515);poly(A) binding(GO:0008143);poly(A) RNA binding(GO:0044822);nucleotide binding(GO:0000166);RNA binding(GO:0003723);helicase activity(GO:0004386);hydrolase activity(GO:0016787)	99.2	205.59	29	11	9	46871	Eukaryotic initiation factor 4A-III OS=Homo sapiens GN=EIF4A3 PE=1 SV=4
IF4G1_HUMAN	translation initiation factor(PC00171)	RNA binding(GO:0003723);eukaryotic initiation factor 4E binding(GO:0008190);translation initiation factor activity(GO:0003743);protein binding(GO:0005515);translation factor activity, RNA binding(GO:0008135);poly(A) RNA binding(GO:0044822)	99.2	206.63	9	12	12	175490	Eukaryotic translation initiation factor 4 gamma 1 OS=Homo sapiens GN=EIF4G1 PE=1 SV=4
IF4G2_HUMAN	RNA binding protein(PC00009)	RNA binding(GO:0003723);translation initiation factor activity(GO:0003743);protein binding(GO:0005515);translation factor activity, RNA binding(GO:0008135);poly(A) RNA binding(GO:0044822)	99.2	116.1	6	5	4	98150	Isoform 2 of Eukaryotic translation initiation factor 4 gamma 2 OS=Homo sapiens GN=EIF4G2
ILF3_HUMAN	DNA binding protein(PC00171);RNA binding protein(PC00009);deaminase(PC00031);kinase activator(PC00121);defense/immunity protein(PC00088)	DNA binding(GO:0003677);RNA binding(GO:0003723);double-stranded RNA binding(GO:0003725);protein binding(GO:0005515);poly(A) RNA binding(GO:0044822)	99	210.52	15	10	8	95339	Interleukin enhancer-binding factor 3 OS=Homo sapiens GN=ILF3 PE=1 SV=3
IMDH1_HUMAN	dehydrogenase(PC00176);reductase(PC00092)	catalytic activity(GO:0003824);nucleic acid binding(GO:0003676);DNA binding(GO:0003677);RNA binding(GO:0003723);IMP dehydrogenase activity(GO:0003938);metal ion binding(GO:0046872);oxidoreductase activity(GO:0016491)	99.2	175	18	7	5	55406	Inosine-5'-monophosphate dehydrogenase 1 OS=Homo sapiens GN=IMPDH1 PE=1 SV=2
IMMT_HUMAN	non-motor actin binding protein(PC00085)	protein binding(GO:0005515);poly(A) RNA binding(GO:0044822)	99.2	219.61	16	9	9	83678	Mitochondrial inner membrane protein OS=Homo sapiens GN=IMMT PE=1 SV=1
INCE_HUMAN	nucleic acid binding(PC00171)	protein binding(GO:0005515)	94.8	58.65	2	3	1	105429	Inner centromere protein OS=Homo sapiens GN=INCENP PE=1 SV=3
IQGA1_HUMAN	G-protein modulator(PC00095)	GTPase activator activity(GO:0005096);protein binding(GO:0005515);GTPase inhibitor activity(GO:0005095);calcium ion binding(GO:0005509);calmodulin binding(GO:0005516);phosphatidylinositol-3,4,5-trisphosphate binding(GO:0005547);protein kinase binding(GO:0019901);protein phosphatase binding(GO:0019903);protein domain specific binding(GO:0019904);protein complex binding(GO:0032403);protein serine/t…	99.2	294.75	24	32	27	189251	Ras GTPase-activating-like protein IQGAP1 OS=Homo sapiens GN=IQGAP1 PE=1 SV=1
IQGA3_HUMAN	G-protein modulator(PC00095)	GTPase activator activity(GO:0005096);calmodulin binding(GO:0005516);Rho GTPase binding(GO:0017048);myosin VI light chain binding(GO:0070856);Ras GTPase binding(GO:0017016);protein binding(GO:0005515)	99.2	254.32	13	18	15	184698	Ras GTPase-activating-like protein IQGAP3 OS=Homo sapiens GN=IQGAP3 PE=1 SV=2
K0020_HUMAN	DNA binding protein(PC00171)	DNA binding(GO:0003677);mRNA binding(GO:0003729);poly(A) RNA binding(GO:0044822);RNA binding(GO:0003723)	99.1	158.02	10	6	5	73584	Pumilio domain-containing protein KIAA0020 OS=Homo sapiens GN=KIAA0020 PE=1 SV=3
K1C19_HUMAN	structural protein(PC00211);intermediate filament(PC00085)	structural molecule activity(GO:0005198);structural constituent of cytoskeleton(GO:0005200);protein binding(GO:0005515);structural constituent of muscle(GO:0008307);protein complex binding(GO:0032403)	99	185.88	29	9	5	44106	Keratin type I cytoskeletal 19 OS=Homo sapiens GN=KRT19 PE=1 SV=4
KC1A_HUMAN	non-receptor serine/threonine protein kinase(PC00220);non-receptor serine/threonine protein kinase(PC00137)	protein kinase activity(GO:0004672);ATP binding(GO:0005524);nucleotide binding(GO:0000166);protein serine/threonine kinase activity(GO:0004674);protein binding(GO:0005515);kinase activity(GO:0016301);transferase activity(GO:0016740)	99	54.74	6	2	1	38915	Casein kinase I isoform alpha OS=Homo sapiens GN=CSNK1A1 PE=1 SV=2
KC1D_HUMAN	non-receptor serine/threonine protein kinase(PC00220);non-receptor serine/threonine protein kinase(PC00137)	protein serine/threonine kinase activity(GO:0004674);ATP binding(GO:0005524);glycoprotein binding(GO:0001948);protein kinase activity(GO:0004672);protein binding(GO:0005515);peptide binding(GO:0042277);tau-protein kinase activity(GO:0050321);phosphoprotein binding(GO:0051219);nucleotide binding(GO:0000166);kinase activity(GO:0016301);transferase activity(GO:0016740)	98.7	98.02	11	4	1	47330	Casein kinase I isoform delta OS=Homo sapiens GN=CSNK1D PE=1 SV=2
KHDR1_HUMAN	transcription cofactor(PC00218);mRNA splicing factor(PC00217)	DNA binding(GO:0003677);RNA binding(GO:0003723);SH3/SH2 adaptor activity(GO:0005070);protein binding(GO:0005515);poly(A) binding(GO:0008143);poly(U) RNA binding(GO:0008266);SH3 domain binding(GO:0017124);protein complex binding(GO:0032403);identical protein binding(GO:0042802);poly(A) RNA binding(GO:0044822);nucleic acid binding(GO:0003676)	99.1	202.84	23	9	7	45861	Isoform 2 of KH domain-containing_ RNA-binding_ signal transduction-associated protein 1 OS=Homo sapiens GN=KHDRBS1
KIF14_HUMAN	microtubule binding motor protein(PC00085)	microtubule motor activity(GO:0003777);protein binding(GO:0005515);ATP binding(GO:0005524);microtubule binding(GO:0008017);ATP-dependent microtubule motor activity, plus-end-directed(GO:0008574);tubulin binding(GO:0015631);ATPase activity(GO:0016887);protein kinase binding(GO:0019901);PDZ domain binding(GO:0030165);nucleotide binding(GO:0000166)	99	160.05	5	5	5	186490	Kinesin-like protein KIF14 OS=Homo sapiens GN=KIF14 PE=1 SV=1
KIF23_HUMAN	microtubule binding motor protein(PC00085)	microtubule motor activity(GO:0003777);ATP binding(GO:0005524);microtubule binding(GO:0008017);ATPase activity(GO:0016887);nucleotide binding(GO:0000166);protein binding(GO:0005515)	99	157.39	6	6	4	110059	Kinesin-like protein KIF23 OS=Homo sapiens GN=KIF23 PE=1 SV=3
KIF2A_HUMAN	microtubule binding motor protein(PC00085)	motor activity(GO:0003774);microtubule motor activity(GO:0003777);protein binding(GO:0005515);ATP binding(GO:0005524);microtubule binding(GO:0008017);ATPase activity(GO:0016887);nucleotide binding(GO:0000166)	99.1	142.37	9	7	5	79955	Kinesin-like protein KIF2A OS=Homo sapiens GN=KIF2A PE=1 SV=3
KIF2C_HUMAN	microtubule binding motor protein(PC00085)	microtubule motor activity(GO:0003777);ATP binding(GO:0005524);microtubule binding(GO:0008017);ATPase activity(GO:0016887);protein binding(GO:0005515);centromeric DNA binding(GO:0019237);microtubule plus-end binding(GO:0051010);nucleotide binding(GO:0000166)	30	30.07	1	2	1	81313	Kinesin-like protein KIF2C OS=Homo sapiens GN=KIF2C PE=1 SV=2
KTN1_HUMAN	RNA binding protein(PC00009)	kinesin binding(GO:0019894);protein binding(GO:0005515);poly(A) RNA binding(GO:0044822)	99.2	176.36	8	10	8	156275	Kinectin OS=Homo sapiens GN=KTN1 PE=1 SV=1
KV201_HUMAN	defense/immunity protein(PC00088)	antigen binding (GO:0003823); serine-type endopeptidase activity (GO:0004252)	73.7	87.68	23	3	1	12676	Ig kappa chain V-II region Cum OS=Homo sapiens PE=1 SV=1
KV206_HUMAN	defense/immunity protein(PC00088)	antigen binding (GO:0003823); serine-type endopeptidase activity (GO:0004252)	78.7	78.1	16	3	0	14707	Ig kappa chain V-II region RPMI 6410 OS=Homo sapiens PE=4 SV=1
L10K_HUMAN	unknown	no go molecular function listed on uniprot	98.1	98.28	26	5	5	10577	Leydig cell tumor 10 kDa protein homolog OS=Homo sapiens GN=C19orf53 PE=1 SV=1
LACTB_HUMAN	serine protease(PC00190);serine protease(PC00203)	hydrolase activity(GO:0016787)	98.7	79.75	7	4	3	60694	Serine beta-lactamase-like protein LACTB_ mitochondrial OS=Homo sapiens GN=LACTB PE=1 SV=2
LAMA5_HUMAN	receptor(PC00197);extracellular matrix linker protein(PC00102)	integrin binding(GO:0005178);structural molecule activity(GO:0005198);receptor binding(GO:0005102)	99.2	164.74	3	10	10	399740	Laminin subunit alpha-5 OS=Homo sapiens GN=LAMA5 PE=1 SV=8
LAMB1_HUMAN	receptor(PC00197);extracellular matrix linker protein(PC00102)	integrin binding(GO:0005178);structural molecule activity(GO:0005198);extracellular matrix structural constituent(GO:0005201);enzyme binding(GO:0019899);glycosphingolipid binding(GO:0043208)	98.8	148.05	3	5	3	198037	Laminin subunit beta-1 OS=Homo sapiens GN=LAMB1 PE=1 SV=2
LAMC1_HUMAN	receptor(PC00197);extracellular matrix linker protein(PC00102)	extracellular matrix structural constituent(GO:0005201);glycosphingolipid binding(GO:0043208)	99.2	168.86	6	7	6	177602	Laminin subunit gamma-1 OS=Homo sapiens GN=LAMC1 PE=1 SV=3
LAP2A_HUMAN	peptide hormone(PC00207)	DNA binding(GO:0003677);lamin binding(GO:0005521);protein binding(GO:0005515)	99	186.3	18	10	5	75492	Lamina-associated polypeptide 2 isoform alpha OS=Homo sapiens GN=TMPO PE=1 SV=2
LAR4B_HUMAN	ribonucleoprotein(PC00171)	protein binding(GO:0005515);poly(A) RNA binding(GO:0044822);nucleic acid binding(GO:0003676);RNA binding(GO:0003723)	99	92.36	8	3	3	80552	La-related protein 4B OS=Homo sapiens GN=LARP4B PE=1 SV=3
LARP4_HUMAN	nucleic acid binding(PC00171)	nucleotide binding (GO:0000166); poly(A) RNA binding (GO:0044822)	99.1	169.08	9	6	6	80596	La-related protein 4 OS=Homo sapiens GN=LARP4 PE=1 SV=3
LARP4_HUMAN	ribonucleoprotein(PC00171)	protein binding(GO:0005515);poly(A) RNA binding(GO:0044822);nucleic acid binding(GO:0003676);RNA binding(GO:0003723)	99.1	169.08	9	6	6	81244	Isoform 4 of La-related protein 4 OS=Homo sapiens GN=LARP4
LC7L3_HUMAN	nucleic acid binding(PC00171)	mRNA binding(GO:0003729);DNA binding(GO:0003677);protein binding(GO:0005515);poly(A) RNA binding(GO:0044822)	99.2	185.46	26	9	8	51466	Luc7-like protein 3 OS=Homo sapiens GN=LUC7L3 PE=1 SV=2
LIMA1_HUMAN	transcription factor(PC00218);nuclease(PC00171);actin family cytoskeletal protein(PC00170)	zinc ion binding(GO:0008270);actin filament binding(GO:0051015);metal ion binding(GO:0046872);actin monomer binding(GO:0003785);protein binding(GO:0005515);actin binding(GO:0003779)	99.2	349.36	60	48	45	85226	LIM domain and actin-binding protein 1 OS=Homo sapiens GN=LIMA1 PE=1 SV=1
LIMC1_HUMAN	actin family cytoskeletal protein(PC00085)	zinc ion binding(GO:0008270);metal ion binding(GO:0046872);actin binding(GO:0003779)	99	217.75	19	14	13	121867	LIM and calponin homology domains-containing protein 1 OS=Homo sapiens GN=LIMCH1 PE=1 SV=4
LLPH_HUMAN	RNA binding protein(PC00009)	poly(A) RNA binding(GO:0044822)	84.4	141.19	29	3	3	15225	Protein LLP homolog OS=Homo sapiens GN=LLPH PE=2 SV=1
LMO7_HUMAN	actin family cytoskeletal protein(PC00085)	zinc ion binding(GO:0008270);ubiquitin-protein transferase activity(GO:0004842);metal ion binding(GO:0046872)	7.6	40.92	1	3	0	192694	LIM domain only protein 7 OS=Homo sapiens GN=LMO7 PE=1 SV=3
LORF1_HUMAN	DNA binding protein(PC00155)	nucleotide binding(GO:0000166);single-stranded DNA binding(GO:0003697);single-stranded RNA binding(GO:0003727);protein binding(GO:0005515);identical protein binding(GO:0042802)	99	109.51	16	5	4	40056	LINE-1 retrotransposable element ORF1 protein OS=Homo sapiens GN=L1RE1 PE=1 SV=1
LRRF2_HUMAN	transcription cofactor(PC00218);RNA binding protein(PC00217)	protein binding(GO:0005515);LRR domain binding(GO:0030275)	99.2	198.61	14	8	7	82171	Leucine-rich repeat flightless-interacting protein 2 OS=Homo sapiens GN=LRRFIP2 PE=1 SV=1
LS14A_HUMAN	RNA binding protein(PC00171)	double-stranded DNA binding(GO:0003690);double-stranded RNA binding(GO:0003725);single-stranded RNA binding(GO:0003727);poly(A) RNA binding(GO:0044822)	99	126.01	14	7	6	50530	Protein LSM14 homolog A OS=Homo sapiens GN=LSM14A PE=1 SV=3
LSG1_HUMAN	signaling molecule(PC00207);nucleic acid binding(PC00171);hydrolase(PC00121);G-protein(PC00095)	GTPase activity(GO:0003924);GTP binding(GO:0005525);nucleotide binding(GO:0000166);hydrolase activity(GO:0016787)	99.1	127.26	10	6	5	75225	Large subunit GTPase 1 homolog OS=Homo sapiens GN=LSG1 PE=1 SV=2
LUZP1_HUMAN	nuclear protein	no go molecular function listed on uniprot	99	189.55	17	13	12	120275	Leucine zipper protein 1 OS=Homo sapiens GN=LUZP1 PE=1 SV=2
LYAR_HUMAN	RNA binding protein(PC00009)	protein binding(GO:0005515);poly(A) RNA binding(GO:0044822);metal ion binding(GO:0046872)	99	121.65	13	4	4	43615	Cell growth-regulating nucleolar protein OS=Homo sapiens GN=LYAR PE=1 SV=2
M2OM_HUMAN	amino acid transporter(PC00227);mitochondrial carrier protein(PC00046);transfer/carrier protein(PC00158);ribosomal protein(PC00219);calmodulin(PC00171)	oxoglutarate:malate antiporter activity(GO:0015367);poly(A) RNA binding(GO:0044822)	99.1	138.36	19	6	6	34062	Mitochondrial 2-oxoglutarate/malate carrier protein OS=Homo sapiens GN=SLC25A11 PE=1 SV=3
M4K4_HUMAN	serine protease(PC00190)	ATP binding(GO:0005524);nucleotide binding(GO:0000166);protein kinase activity(GO:0004672);kinase activity(GO:0016301);creatine kinase activity(GO:0004111);protein serine/threonine kinase activity(GO:0004674);protein binding(GO:0005515);transferase activity(GO:0016740)	99	87.13	3	3	1	142101	Mitogen-activated protein kinase kinase kinase kinase 4 OS=Homo sapiens GN=MAP4K4 PE=1 SV=2
MA2A1_HUMAN	glycosidase(PC00121)	mannosyl-oligosaccharide 1,3-1,6-alpha-mannosidase activity(GO:0004572);zinc ion binding(GO:0008270);hydrolase activity, hydrolyzing N-glycosyl compounds(GO:0016799);carbohydrate binding(GO:0030246);catalytic activity(GO:0003824);hydrolase activity, hydrolyzing O-glycosyl compounds(GO:0004553);alpha-mannosidase activity(GO:0004559);mannosidase activity(GO:0015923);hydrolase activity(GO:0016787);h…	99.2	170.03	11	10	6	131140	Alpha-mannosidase 2 OS=Homo sapiens GN=MAN2A1 PE=1 SV=2
MA7D3_HUMAN	non-motor microtubule binding protein(PC00085)	structural molecule activity(GO:0005198);microtubule binding(GO:0008017);tubulin binding(GO:0015631)	99.1	133.09	8	6	5	98429	MAP7 domain-containing protein 3 OS=Homo sapiens GN=MAP7D3 PE=1 SV=2
MAGT1_HUMAN	glycosyltransferase(PC00220)	magnesium ion transmembrane transporter activity(GO:0015095)	98.7	100.82	12	5	4	38037	Magnesium transporter protein 1 OS=Homo sapiens GN=MAGT1 PE=1 SV=1
MAP4_HUMAN	non-motor microtubule binding protein(PC00085)	microtubule binding(GO:0008017);structural molecule activity(GO:0005198);protein binding(GO:0005515);poly(A) RNA binding(GO:0044822);tubulin binding(GO:0015631)	99.2	187.79	14	8	8	102906	Isoform 2 of Microtubule-associated protein 4 OS=Homo sapiens GN=MAP4
MAP7_HUMAN	non-motor microtubule binding protein(PC00085)	receptor binding(GO:0005102);structural molecule activity(GO:0005198)	99.2	141.88	12	11	6	84052	Ensconsin OS=Homo sapiens GN=MAP7 PE=1 SV=1
MARK3_HUMAN	non-receptor serine/threonine protein kinase(PC00220);non-receptor serine/threonine protein kinase(PC00137)	protein kinase activity(GO:0004672);ATP binding(GO:0005524);nucleotide binding(GO:0000166);kinase activity(GO:0016301);protein serine/threonine kinase activity(GO:0004674);protein binding(GO:0005515);transferase activity(GO:0016740)	99	112.39	6	3	1	84489	MAP/microtubule affinity-regulating kinase 3 OS=Homo sapiens GN=MARK3 PE=1 SV=4
MCA3_HUMAN	transferase(PC00220);signaling molecule(PC00207);reductase(PC00176);translation elongation factor(PC00198);epimerase/racemase(PC00171);cytoskeletal protein(PC00031)	translation elongation factor activity(GO:0003746);glutathione transferase activity(GO:0004364);protein binding(GO:0005515)	98.8	115.41	30	4	3	19811	Eukaryotic translation elongation factor 1 epsilon-1 OS=Homo sapiens GN=EEF1E1 PE=1 SV=1
MCM5_HUMAN	DNA helicase(PC00171);helicase(PC00009);hydrolase(PC00011)	nucleotide binding(GO:0000166);DNA binding(GO:0003677);DNA helicase activity(GO:0003678);chromatin binding(GO:0003682);DNA replication origin binding(GO:0003688);helicase activity(GO:0004386);protein binding(GO:0005515);ATP binding(GO:0005524);hydrolase activity(GO:0016787)	99	71.36	4	2	2	82286	DNA replication licensing factor MCM5 OS=Homo sapiens GN=MCM5 PE=1 SV=5
MFAP1_HUMAN	extracellular matrix protein(PC00102)	protein binding(GO:0005515);poly(A) RNA binding(GO:0044822)	99.1	137.66	16	7	6	51958	Microfibrillar-associated protein 1 OS=Homo sapiens GN=MFAP1 PE=1 SV=2
MGAT1_HUMAN	enzyme modulator(PC00017)	acetylglucosaminyltransferase activity(GO:0008375);alpha-1,3-mannosylglycoprotein 2-beta-N-acetylglucosaminyltransferase activity(GO:0003827);metal ion binding(GO:0046872);transferase activity(GO:0016740);transferase activity, transferring glycosyl groups(GO:0016757)	99.1	119.99	12	5	5	50878	Alpha-1_3-mannosyl-glycoprotein 2-beta-N-acetylglucosaminyltransferase OS=Homo sapiens GN=MGAT1 PE=2 SV=2
MISP_HUMAN	nuclear protein	actin binding(GO:0003779)	99	95.48	8	4	4	75357	Mitotic interactor and substrate of PLK1 OS=Homo sapiens GN=MISP PE=1 SV=1
MMTA2_HUMAN	RNA binding protein(PC00171)	protein binding(GO:0005515);poly(A) RNA binding(GO:0044822)	99.1	149.6	31	6	6	29412	Multiple myeloma tumor-associated protein 2 OS=Homo sapiens GN=MMTAG2 PE=1 SV=1
MPCP_HUMAN	amino acid transporter(PC00227);mitochondrial carrier protein(PC00046);transfer/carrier protein(PC00158);ribosomal protein(PC00219);calmodulin(PC00171)	symporter activity(GO:0015293);phosphate ion carrier activity(GO:0015320);protein complex binding(GO:0032403)	99.1	119.88	21	7	7	39959	Isoform B of Phosphate carrier protein_ mitochondrial OS=Homo sapiens GN=SLC25A3
MPRIP_HUMAN	G-protein modulator(PC00095);actin family cytoskeletal protein(PC00022)	actin binding(GO:0003779);protein binding(GO:0005515)	99.2	230.2	16	12	10	116533	Myosin phosphatase Rho-interacting protein OS=Homo sapiens GN=MPRIP PE=1 SV=3
MRCKB_HUMAN	non-receptor serine/threonine protein kinase(PC00220);non-receptor serine/threonine protein kinase(PC00137)	nucleotide binding(GO:0000166);protein kinase activity(GO:0004672);protein serine/threonine kinase activity(GO:0004674);ATP binding(GO:0005524);kinase activity(GO:0016301);transferase activity(GO:0016740);Rho GTPase binding(GO:0017048);metal ion binding(GO:0046872);magnesium ion binding(GO:0000287)	92.5	101.49	2	5	1	194314	Serine/threonine-protein kinase MRCK beta OS=Homo sapiens GN=CDC42BPB PE=1 SV=2
MRO2B_HUMAN	unknown	no go molecular function listed on uniprot	16	32.54	1	2	1	180780	Maestro heat-like repeat-containing protein family member 2B OS=Homo sapiens GN=MROH2B PE=2 SV=3
MRRP1_HUMAN	DNA methyltransferase(PC00220);DNA binding protein(PC00155)	protein binding(GO:0005515);methyltransferase activity(GO:0008168);poly(A) RNA binding(GO:0044822);transferase activity(GO:0016740)	99.1	122.82	17	6	6	47347	Mitochondrial ribonuclease P protein 1 OS=Homo sapiens GN=TRMT10C PE=1 SV=2
MRT4_HUMAN	ribosomal protein(PC00171)	poly(A) RNA binding(GO:0044822)	99	62.55	13	2	2	27560	mRNA turnover protein 4 homolog OS=Homo sapiens GN=MRTO4 PE=1 SV=2
MTCH1_HUMAN	mitochondrial carrier protein(PC00227);transfer/carrier protein(PC00158)	protein binding(GO:0005515)	98.1	91.29	10	4	4	41544	Mitochondrial carrier homolog 1 OS=Homo sapiens GN=MTCH1 PE=1 SV=1
MTSSL_HUMAN	actin family cytoskeletal protein(PC00085)		99.1		12	5	5	79929	MTSS1-like protein OS=Homo sapiens GN=MTSS1L PE=1 SV=1
MYEF2_HUMAN	ribonucleoprotein(PC00171)	nucleotide binding(GO:0000166);nucleic acid binding(GO:0003676);DNA binding(GO:0003677);protein binding(GO:0005515);poly(A) RNA binding(GO:0044822);RNA binding(GO:0003723)	96.1	87.04	4	3	2	64122	Myelin expression factor 2 OS=Homo sapiens GN=MYEF2 PE=1 SV=3
MYH13_HUMAN	G-protein modulator(PC00095);actin binding motor protein(PC00022);cell junction protein(PC00085)	microfilament motor activity(GO:0000146);actin binding(GO:0003779);calmodulin binding(GO:0005516);ATP binding(GO:0005524);nucleotide binding(GO:0000166);motor activity(GO:0003774)	98.9	139.18	3	9	2	223603	Myosin-13 OS=Homo sapiens GN=MYH13 PE=1 SV=2
MYH14_HUMAN	G-protein modulator(PC00095);actin binding motor protein(PC00022);cell junction protein(PC00085)	motor activity(GO:0003774);microfilament motor activity(GO:0000146);calmodulin binding(GO:0005516);ATP binding(GO:0005524);actin-dependent ATPase activity(GO:0030898);actin filament binding(GO:0051015);nucleotide binding(GO:0000166);actin binding(GO:0003779)	99.2	481.32	63	179	130	228663	Isoform 6 of Myosin-14 OS=Homo sapiens GN=MYH14
MYH15_HUMAN	G-protein modulator(PC00095);actin binding motor protein(PC00022);cell junction protein(PC00085)	motor activity(GO:0003774);actin binding(GO:0003779);calmodulin binding(GO:0005516);ATP binding(GO:0005524);nucleotide binding(GO:0000166)	97.8	96.22	3	8	1	224617	Myosin-15 OS=Homo sapiens GN=MYH15 PE=1 SV=5
MYH3_HUMAN	G-protein modulator(PC00095);actin binding motor protein(PC00022);cell junction protein(PC00085)	microfilament motor activity(GO:0000146);calmodulin binding(GO:0005516);ATP binding(GO:0005524);ATPase activity, coupled(GO:0042623);actin filament binding(GO:0051015);nucleotide binding(GO:0000166);motor activity(GO:0003774);actin binding(GO:0003779)	98.8	97.79	3	9	1	223903	Myosin-3 OS=Homo sapiens GN=MYH3 PE=1 SV=3
MYH9_HUMAN	G-protein modulator(PC00095);actin binding motor protein(PC00022);cell junction protein(PC00085)	motor activity(GO:0003774);ATP binding(GO:0005524);actin filament binding(GO:0051015);nucleotide binding(GO:0000166);actin binding(GO:0003779);microfilament motor activity(GO:0000146);protein binding(GO:0005515);calmodulin binding(GO:0005516);ATPase activity(GO:0016887);protein domain specific binding(GO:0019904);actin-dependent ATPase activity(GO:0030898);protein homodimerization activity(GO:004…	99.2	531.39	81	277	1	159863	Isoform 2 of Myosin-9 OS=Homo sapiens GN=MYH9
MYO1A_HUMAN	G-protein modulator(PC00095);actin binding motor protein(PC00022);cell junction protein(PC00085)	motor activity(GO:0003774);ATP binding(GO:0005524);nucleotide binding(GO:0000166);calmodulin binding(GO:0005516);actin filament binding(GO:0051015);actin binding(GO:0003779)	99	126.02	3	4	1	118401	Unconventional myosin-Ia OS=Homo sapiens GN=MYO1A PE=1 SV=1
MYO1C_HUMAN	G-protein modulator(PC00095);actin binding motor protein(PC00022);cell junction protein(PC00085)	motor activity(GO:0003774);ATP binding(GO:0005524);nucleotide binding(GO:0000166);actin binding(GO:0003779);receptor binding(GO:0005102);protein binding(GO:0005515);calmodulin binding(GO:0005516);protein C-terminus binding(GO:0008022);Ral GTPase binding(GO:0017160);actin-dependent ATPase activity(GO:0030898)	99.2	336.31	37	47	1	121682	Unconventional myosin-Ic OS=Homo sapiens GN=MYO1C PE=1 SV=4
MYO1F_HUMAN	G-protein modulator(PC00095);actin binding motor protein(PC00022);cell junction protein(PC00085)	motor activity(GO:0003774);actin binding(GO:0003779);calmodulin binding(GO:0005516);ATP binding(GO:0005524);nucleotide binding(GO:0000166);microfilament motor activity(GO:0000146)	99.1	140.2	6	7	1	124844	Unconventional myosin-If OS=Homo sapiens GN=MYO1F PE=1 SV=3
MYO5A_HUMAN	G-protein modulator(PC00095);actin binding motor protein(PC00022);cell junction protein(PC00085)	motor activity(GO:0003774);ATP binding(GO:0005524);nucleotide binding(GO:0000166);microfilament motor activity(GO:0000146);actin binding(GO:0003779);calcium ion binding(GO:0005509);calmodulin binding(GO:0005516);Rab GTPase binding(GO:0017137);poly(A) RNA binding(GO:0044822);actin filament binding(GO:0051015)	99	145.37	5	8	6	215403	Unconventional myosin-Va OS=Homo sapiens GN=MYO5A PE=1 SV=2
MYO5B_HUMAN	G-protein modulator(PC00095);actin binding motor protein(PC00022);cell junction protein(PC00085)	microfilament motor activity(GO:0000146);actin binding(GO:0003779);protein binding(GO:0005515);calmodulin binding(GO:0005516);ATP binding(GO:0005524);Rab GTPase binding(GO:0017137);nucleotide binding(GO:0000166);motor activity(GO:0003774)	99.2	179.28	7	13	8	213671	Unconventional myosin-Vb OS=Homo sapiens GN=MYO5B PE=1 SV=3
MYPT1_HUMAN	phosphatase modulator(PC00095)	enzyme inhibitor activity(GO:0004857);signal transducer activity(GO:0004871);protein binding(GO:0005515);phosphatase regulator activity(GO:0019208);protein kinase binding(GO:0019901);14-3-3 protein binding(GO:0071889)	99.2	232.96	16	17	14	115281	Protein phosphatase 1 regulatory subunit 12A OS=Homo sapiens GN=PPP1R12A PE=1 SV=1
NAA40_HUMAN	acetyltransferase(PC00220);transcription factor(PC00038)	N-acetyltransferase activity(GO:0008080);transferase activity(GO:0016740);transferase activity, transferring acyl groups(GO:0016746)	80.6	71.55	7	2	1	27194	N-alpha-acetyltransferase 40 OS=Homo sapiens GN=NAA40 PE=2 SV=1
NAV1_HUMAN	nuclear protein	protein binding(GO:0005515);ATP binding(GO:0005524);nucleotide binding(GO:0000166)	99	36.1	1	2	1	202079	Isoform 3 of Neuron navigator 1 OS=Homo sapiens GN=NAV1
NCOA3_HUMAN	acetyltransferase(PC00220);transcription factor(PC00038)	transcription coactivator activity(GO:0003713);histone acetyltransferase activity(GO:0004402);ligand-dependent nuclear receptor transcription coactivator activity(GO:0030374);nuclear hormone receptor binding(GO:0035257);protein dimerization activity(GO:0046983);chromatin binding(GO:0003682);protein binding(GO:0005515);ligand-dependent nuclear receptor binding(GO:0016922);thyroid hormone receptor …	90.6	100.14	3	3	2	155292	Nuclear receptor coactivator 3 OS=Homo sapiens GN=NCOA3 PE=1 SV=1
NDUA7_HUMAN	dehydrogenase(PC00176)	NADH dehydrogenase (ubiquinone) activity(GO:0008137);structural constituent of ribosome(GO:0003735)	77.2	56.67	20	2	1	12551	NADH dehydrogenase [ubiquinone] 1 alpha subcomplex subunit 7 OS=Homo sapiens GN=NDUFA7 PE=1 SV=3
NDUA8_HUMAN	dehydrogenase(PC00176)	NADH dehydrogenase (ubiquinone) activity(GO:0008137);protein complex binding(GO:0032403)	98.3	105.86	22	3	3	20105	NADH dehydrogenase [ubiquinone] 1 alpha subcomplex subunit 8 OS=Homo sapiens GN=NDUFA8 PE=1 SV=3
NDUA9_HUMAN	dehydrogenase(PC00176);reductase(PC00092)	NADH dehydrogenase activity(GO:0003954);protein binding(GO:0005515);NADH dehydrogenase (ubiquinone) activity(GO:0008137);protein complex binding(GO:0032403);coenzyme binding(GO:0050662);catalytic activity(GO:0003824)	99.1	135.09	16	6	5	42510	NADH dehydrogenase [ubiquinone] 1 alpha subcomplex subunit 9_ mitochondrial OS=Homo sapiens GN=NDUFA9 PE=1 SV=2
NDUAD_HUMAN	dehydrogenase(PC00176)	NADH dehydrogenase activity(GO:0003954);protein binding(GO:0005515);ATP binding(GO:0005524);NADH dehydrogenase (ubiquinone) activity(GO:0008137)	84.2	72.69	17	2	2	16698	NADH dehydrogenase [ubiquinone] 1 alpha subcomplex subunit 13 OS=Homo sapiens GN=NDUFA13 PE=1 SV=3
NDUB4_HUMAN	reductase(PC00176)	NADH dehydrogenase (ubiquinone) activity(GO:0008137)	99.1	124.03	45	6	4	15209	NADH dehydrogenase [ubiquinone] 1 beta subcomplex subunit 4 OS=Homo sapiens GN=NDUFB4 PE=1 SV=3
NDUBA_HUMAN	dehydrogenase(PC00176);reductase(PC00092)	protein binding(GO:0005515);NADH dehydrogenase (ubiquinone) activity(GO:0008137)	97.9	88.1	21	3	3	20777	NADH dehydrogenase [ubiquinone] 1 beta subcomplex subunit 10 OS=Homo sapiens GN=NDUFB10 PE=1 SV=3
NDUS1_HUMAN	dehydrogenase(PC00176);reductase(PC00092)	NADH dehydrogenase (ubiquinone) activity(GO:0008137);iron-sulfur cluster binding(GO:0051536);oxidoreductase activity(GO:0016491);oxidoreductase activity, acting on NAD(P)H(GO:0016651);protein binding(GO:0005515);electron carrier activity(GO:0009055);metal ion binding(GO:0046872);2 iron, 2 sulfur cluster binding(GO:0051537);4 iron, 4 sulfur cluster binding(GO:0051539);NADH dehydrogenase activity(G…	99.2	212.36	18	9	9	79468	NADH-ubiquinone oxidoreductase 75 kDa subunit_ mitochondrial OS=Homo sapiens GN=NDUFS1 PE=1 SV=3
NDUS3_HUMAN	dehydrogenase(PC00176);reductase(PC00092)	NADH dehydrogenase activity(GO:0003954);protein binding(GO:0005515);NADH dehydrogenase (ubiquinone) activity(GO:0008137);electron carrier activity(GO:0009055);oxidoreductase activity(GO:0016491);oxidoreductase activity, acting on NAD(P)H(GO:0016651)	98.9	148.07	22	4	4	30242	NADH dehydrogenase [ubiquinone] iron-sulfur protein 3_ mitochondrial OS=Homo sapiens GN=NDUFS3 PE=1 SV=1
NDUV1_HUMAN	dehydrogenase(PC00176);reductase(PC00092)	NADH dehydrogenase (ubiquinone) activity(GO:0008137);FMN binding(GO:0010181);oxidoreductase activity, acting on NAD(P)H(GO:0016651);NAD binding(GO:0051287);4 iron, 4 sulfur cluster binding(GO:0051539);metal ion binding(GO:0046872);NADH dehydrogenase activity(GO:0003954);oxidoreductase activity(GO:0016491);iron-sulfur cluster binding(GO:0051536)	98.4	89.47	10	3	3	50817	NADH dehydrogenase [ubiquinone] flavoprotein 1_ mitochondrial OS=Homo sapiens GN=NDUFV1 PE=1 SV=4
NEBU_HUMAN	structural protein(PC00211)	actin binding(GO:0003779);protein binding(GO:0005515);structural constituent of muscle(GO:0008307);molecular_function(GO:0003674)	51.9	49.12	0	4	2	772944	Nebulin OS=Homo sapiens GN=NEB PE=1 SV=4
NEMF_HUMAN	unknown	no go molecular function listed on uniprot	99	126.23	5	4	4	122954	Nuclear export mediator factor NEMF OS=Homo sapiens GN=NEMF PE=1 SV=4
NFX1_HUMAN	zinc finger transcription factor(PC00218)	transcription factor activity, sequence-specific DNA binding(GO:0003700);zinc ion binding(GO:0008270);metal ion binding(GO:0046872);RNA polymerase II regulatory region sequence-specific DNA binding(GO:0000977);transcriptional repressor activity, RNA polymerase II core promoter proximal region sequence-specific binding(GO:0001078);ligase activity(GO:0016874);poly(A) RNA binding(GO:0044822);nucleic…	99	102.09	4	3	3	124395	Transcriptional repressor NF-X1 OS=Homo sapiens GN=NFX1 PE=1 SV=2
NHP2_HUMAN	ribosomal protein(PC00171)	protein binding(GO:0005515);snoRNA binding(GO:0030515);poly(A) RNA binding(GO:0044822);RNA binding(GO:0003723)	93.7	142.73	25	3	3	17201	H/ACA ribonucleoprotein complex subunit 2 OS=Homo sapiens GN=NHP2 PE=1 SV=1
NIPBL_HUMAN	chromatin/chromatin-binding protein(PC00171)	chromatin binding(GO:0003682);protein binding(GO:0005515);protein C-terminus binding(GO:0008022);mediator complex binding(GO:0036033);histone deacetylase binding(GO:0042826);protein N-terminus binding(GO:0047485);chromo shadow domain binding(GO:0070087)	98.9	109.22	2	6	4	316051	Nipped-B-like protein OS=Homo sapiens GN=NIPBL PE=1 SV=2
NKAP_HUMAN	chromatin/chromatin-binding protein(PC00171)	chromatin binding(GO:0003682);protein binding(GO:0005515);chromatin DNA binding(GO:0031490);poly(A) RNA binding(GO:0044822)	99	125.51	13	4	2	47138	NF-kappa-B-activating protein OS=Homo sapiens GN=NKAP PE=1 SV=1
NKRF_HUMAN	DNA binding protein(PC00171)	nucleic acid binding(GO:0003676);DNA binding(GO:0003677);protein binding(GO:0005515);poly(A) RNA binding(GO:0044822)	99	124.67	10	4	4	77673	NF-kappa-B-repressing factor OS=Homo sapiens GN=NKRF PE=1 SV=2
NOC3L_HUMAN	chromatin/chromatin-binding protein(PC00171)	chromatin binding(GO:0003682);poly(A) RNA binding(GO:0044822)	99.1	168.16	11	6	5	92548	Nucleolar complex protein 3 homolog OS=Homo sapiens GN=NOC3L PE=1 SV=1
NOL6_HUMAN	RNA binding protein(PC00171)	protein binding(GO:0005515);poly(A) RNA binding(GO:0044822);RNA binding(GO:0003723)	98.1	98.43	3	4	3	127593	Nucleolar protein 6 OS=Homo sapiens GN=NOL6 PE=1 SV=2
NOL7_HUMAN	RNA binding protein(PC00171)	poly(A) RNA binding(GO:0044822)	99.1	154.28	22	7	6	29426	Nucleolar protein 7 OS=Homo sapiens GN=NOL7 PE=1 SV=2
NOM1_HUMAN	mRNA processing factor(PC00171);nuclease(PC00031)	protein binding(GO:0005515);poly(A) RNA binding(GO:0044822);RNA binding(GO:0003723)	99	120.44	6	5	3	96257	Nucleolar MIF4G domain-containing protein 1 OS=Homo sapiens GN=NOM1 PE=1 SV=1
NOP14_HUMAN	ribosomal protein(PC00171)	enzyme binding(GO:0019899);snoRNA binding(GO:0030515);poly(A) RNA binding(GO:0044822)	80	43.77	2	2	1	97668	Nucleolar protein 14 OS=Homo sapiens GN=NOP14 PE=1 SV=3
NOP16_HUMAN	RNA binding protein(PC00171)	poly(A) RNA binding(GO:0044822)	99.1	155.99	33	6	6	21188	Nucleolar protein 16 OS=Homo sapiens GN=NOP16 PE=1 SV=2
NOP9_HUMAN	RNA binding protein(PC00171)	poly(A) RNA binding(GO:0044822);RNA binding(GO:0003723)	96.1	92.7	5	3	2	69438	Nucleolar protein 9 OS=Homo sapiens GN=NOP9 PE=1 SV=1
NP1L1_HUMAN	phosphatase inhibitor(PC00095)	kinase binding(GO:0019900);protein binding(GO:0005515);poly(A) RNA binding(GO:0044822)	99	103.73	21	6	3	45374	Nucleosome assembly protein 1-like 1 OS=Homo sapiens GN=NAP1L1 PE=1 SV=1
NPM_HUMAN	chaperone(PC00072)	nucleic acid binding(GO:0003676);NF-kappaB binding(GO:0051059);unfolded protein binding(GO:0051082);transcription coactivator activity(GO:0003713);RNA binding(GO:0003723);protein kinase inhibitor activity(GO:0004860);protein binding(GO:0005515);protein kinase binding(GO:0019901);Tat protein binding(GO:0030957);histone binding(GO:0042393);protein homodimerization activity(GO:0042803);ribosomal lar…	99	298.94	87	28	1	28400	Isoform 3 of Nucleophosmin OS=Homo sapiens GN=NPM1
NUFP2_HUMAN	DNA helicase(PC00171);helicase(PC00009)	protein binding(GO:0005515);RNA binding(GO:0003723);poly(A) RNA binding(GO:0044822)	99	257.4	39	19	18	76121	Nuclear fragile X mental retardation-interacting protein 2 OS=Homo sapiens GN=NUFIP2 PE=1 SV=1
NUMA1_HUMAN	non-motor microtubule binding protein(PC00085)	structural molecule activity(GO:0005198);protein binding(GO:0005515);microtubule binding(GO:0008017)	99	73.41	2	5	3	238257	Nuclear mitotic apparatus protein 1 OS=Homo sapiens GN=NUMA1 PE=1 SV=2
NUMB_HUMAN	signaling molecule(PC00207)	beta-catenin binding(GO:0008013);alpha-catenin binding(GO:0045294);cadherin binding(GO:0045296);protein binding(GO:0005515)	99	174.09	15	10	9	70804	Protein numb homolog OS=Homo sapiens GN=NUMB PE=1 SV=2
NUSAP_HUMAN	microtubule binding motor protein(PC00085)	DNA binding(GO:0003677);protein binding(GO:0005515);microtubule binding(GO:0008017);poly(A) RNA binding(GO:0044822)	99.2	190.95	29	13	13	49452	Nucleolar and spindle-associated protein 1 OS=Homo sapiens GN=NUSAP1 PE=1 SV=1
OASL_HUMAN	DNA binding protein(PC00171)	DNA binding(GO:0003677);double-stranded RNA binding(GO:0003725);ATP binding(GO:0005524);poly(A) RNA binding(GO:0044822);thyroid hormone receptor binding(GO:0046966);RNA binding(GO:0003723);transferase activity(GO:0016740)	99.2	177.75	18	8	8	59226	2'-5'-oligoadenylate synthase-like protein OS=Homo sapiens GN=OASL PE=1 SV=2
OTUD4_HUMAN	protease(PC00190);nucleic acid binding(PC00171);protease(PC00121)	ubiquitin-specific protease activity(GO:0004843);protein binding(GO:0005515);poly(A) RNA binding(GO:0044822);peptidase activity(GO:0008233);cysteine-type peptidase activity(GO:0008234);hydrolase activity(GO:0016787)	99	90.28	4	3	3	123916	OTU domain-containing protein 4 OS=Homo sapiens GN=OTUD4 PE=1 SV=3
P121C_HUMAN	structural protein(PC00211);RNA binding protein(PC00171)	protein binding(GO:0005515);nucleic acid binding(GO:0003676)	99.1	149.58	6	6	1	125059	Nuclear envelope pore membrane protein POM 121C OS=Homo sapiens GN=POM121C PE=1 SV=2
PABP3_HUMAN	DNA binding protein(PC00171)	nucleotide binding(GO:0000166);poly(A) binding(GO:0008143);nucleic acid binding(GO:0003676);RNA binding(GO:0003723)	99	246.81	30	25	2	70031	Polyadenylate-binding protein 3 OS=Homo sapiens GN=PABPC3 PE=1 SV=2
PABP4_HUMAN	DNA binding protein(PC00171)	nucleotide binding(GO:0000166);nucleic acid binding(GO:0003676);RNA binding(GO:0003723);protein binding(GO:0005515);poly(A) binding(GO:0008143);poly(U) RNA binding(GO:0008266);poly(A) RNA binding(GO:0044822)	99	236.87	25	18	7	70783	Polyadenylate-binding protein 4 OS=Homo sapiens GN=PABPC4 PE=1 SV=1
PAI1_HUMAN	serine protease inhibitor(PC00095)	protease binding (GO:0002020); receptor binding (GO:0005102); serine-type endopeptidase inhibitor activity (GO:0004867)	99	140.55	21	5	4	45060	Plasminogen activator inhibitor 1 OS=Homo sapiens GN=SERPINE1 PE=1 SV=1
PAI1_HUMAN	serine protease inhibitor(PC00095)	protease binding(GO:0002020);serine-type endopeptidase inhibitor activity(GO:0004867);receptor binding(GO:0005102);protein binding(GO:0005515);peptidase inhibitor activity(GO:0030414)	99	140.55	22	5	4	43404	Isoform 2 of Plasminogen activator inhibitor 1 OS=Homo sapiens GN=SERPINE1
PAPD1_HUMAN	nucleotidyltransferase(PC00220)	magnesium ion binding(GO:0000287);UTP binding(GO:0002134);polynucleotide adenylyltransferase activity(GO:0004652);protein binding(GO:0005515);ATP binding(GO:0005524);manganese ion binding(GO:0030145);identical protein binding(GO:0042802);protein homodimerization activity(GO:0042803);poly(A) RNA binding(GO:0044822);nucleotide binding(GO:0000166);RNA binding(GO:0003723);transferase activity(GO:0016…	95.3	125.92	7	3	2	66172	Poly(A) RNA polymerase_ mitochondrial OS=Homo sapiens GN=MTPAP PE=1 SV=1
PB1_HUMAN	chromatin/chromatin-binding protein(PC00171)	chromatin binding(GO:0003682);DNA binding(GO:0003677);protein binding(GO:0005515)	99.2	165.28	7	11	9	192946	Protein polybromo-1 OS=Homo sapiens GN=PBRM1 PE=1 SV=1
PDIA1_HUMAN	isomerase(PC00135)	isomerase activity(GO:0016853);protein disulfide isomerase activity(GO:0003756);enzyme binding(GO:0019899);protein heterodimerization activity(GO:0046982);dioxygenase activity(GO:0051213);endopeptidase activity(GO:0004175);protein binding(GO:0005515);poly(A) RNA binding(GO:0044822);procollagen-proline 4-dioxygenase activity(GO:0004656);integrin binding(GO:0005178)	97	90.97	5	3	2	57116	Protein disulfide-isomerase OS=Homo sapiens GN=P4HB PE=1 SV=3
PDIP3_HUMAN	RNA binding protein(PC00171)	nucleotide binding(GO:0000166);nucleic acid binding(GO:0003676);protein binding(GO:0005515);poly(A) RNA binding(GO:0044822);RNA binding(GO:0003723)	99	146.43	18	5	5	46089	Polymerase delta-interacting protein 3 OS=Homo sapiens GN=POLDIP3 PE=1 SV=2
PELP1_HUMAN	transporter(PC00227);surfactant(PC00212);receptor(PC00197);extracellular matrix structural protein(PC00102);antibacterial response protein(PC00103)	chromatin binding(GO:0003682);protein binding(GO:0005515);transcription factor binding(GO:0008134);poly(A) RNA binding(GO:0044822)	99	56.2	1	2	1	135495	Isoform 2 of Proline- glutamic acid- and leucine-rich protein 1 OS=Homo sapiens GN=PELP1
PERQ2_HUMAN	RNA binding protein(PC00171)	poly(A) RNA binding(GO:0044822)	99	107.32	3	4	1	150070	PERQ amino acid-rich with GYF domain-containing protein 2 OS=Homo sapiens GN=GIGYF2 PE=1 SV=1
PGAM5_HUMAN	small GTPase(PC00095)	GTPase activator activity(GO:0005096);receptor signaling protein serine/threonine phosphatase activity(GO:0009400);phosphatase activity(GO:0016791);protein complex binding(GO:0032403);phosphoprotein phosphatase activity(GO:0004721);hydrolase activity(GO:0016787)	99.2	196.61	46	13	11	28020	Isoform 2 of Serine/threonine-protein phosphatase PGAM5_ mitochondrial OS=Homo sapiens GN=PGAM5
PHC2_HUMAN	transcription factor(PC00218);chromatin/chromatin-binding protein(PC00171)	zinc ion binding(GO:0008270);DNA binding(GO:0003677);protein binding(GO:0005515);identical protein binding(GO:0042802);metal ion binding(GO:0046872)	98.7	89.21	4	4	4	90713	Polyhomeotic-like protein 2 OS=Homo sapiens GN=PHC2 PE=1 SV=1
PHF3_HUMAN	DNA binding protein(PC00171)	molecular_function(GO:0003674);zinc ion binding(GO:0008270);metal ion binding(GO:0046872)	99.1	129.96	4	8	5	229479	PHD finger protein 3 OS=Homo sapiens GN=PHF3 PE=1 SV=3
PHF6_HUMAN	DNA binding protein(PC00171)	DNA binding (GO:0003677)	96	130.68	11	3	2	41290	PHD finger protein 6 OS=Homo sapiens GN=PHF6 PE=1 SV=1
PHF6_HUMAN	DNA binding protein(PC00171)	DNA binding(GO:0003677); enzyme binding (GO:0019899); histone binding (GO:0042393); histone deacetylase binding (GO:0042826); phosphoprotein binding (GO:0051219); poly(A) RNA binding (GO:0044822); ribonucleoprotein complex binding (GO:0043021); scaffold protein binding (GO:0097110); tubulin binding (GO:0015631); zinc ion binding (GO:0008270)	96	130.68	11	3	2	41219	Isoform 3 of PHD finger protein 6 OS=Homo sapiens GN=PHF6
PHLB2_HUMAN	transmembrane receptor regulatory/adaptor protein(PC00226)	protein binding(GO:0005515)	67.5	41.11	1	3	0	142158	Pleckstrin homology-like domain family B member 2 OS=Homo sapiens GN=PHLDB2 PE=1 SV=2
PKHA5_HUMAN	transmembrane receptor regulatory/adaptor protein(PC00226)	protein binding(GO:0005515);1-phosphatidylinositol binding(GO:0005545);phosphatidylinositol-5-phosphate binding(GO:0010314);phosphatidylinositol-3-phosphate binding(GO:0032266);phosphatidylinositol-4-phosphate binding(GO:0070273);phosphatidylinositol-3,5-bisphosphate binding(GO:0080025)	35.9	32.7	1	2	1	127464	Pleckstrin homology domain-containing family A member 5 OS=Homo sapiens GN=PLEKHA5 PE=1 SV=1
PKP2_HUMAN	intermediate filament binding protein(PC00085)	molecular_function(GO:0003674);protein kinase C binding(GO:0005080);protein binding(GO:0005515);sodium channel regulator activity(GO:0017080);intermediate filament binding(GO:0019215);protein complex scaffold(GO:0032947);ion channel binding(GO:0044325);alpha-catenin binding(GO:0045294);cell adhesive protein binding involved in bundle of His cell-Purkinje myocyte communication(GO:0086083)	99.2	190.34	12	10	8	97415	Plakophilin-2 OS=Homo sapiens GN=PKP2 PE=1 SV=2
PKP3_HUMAN	intermediate filament binding protein(PC00085)	alpha-catenin binding(GO:0045294);cell adhesion molecule binding(GO:0050839)	99.2	155.67	12	9	9	87082	Plakophilin-3 OS=Homo sapiens GN=PKP3 PE=1 SV=1
PLEC_HUMAN	non-motor actin binding protein(PC00085)	actin binding(GO:0003779);cytoskeletal protein binding(GO:0008092);protein binding(GO:0005515);structural constituent of muscle(GO:0008307);ankyrin binding(GO:0030506);poly(A) RNA binding(GO:0044822)	99	255.59	8	31	26	531796	Plectin OS=Homo sapiens GN=PLEC PE=1 SV=3
PLPL6_HUMAN	esterase(PC00121)	lysophospholipase activity(GO:0004622);hydrolase activity(GO:0016787)	99.2	190.77	8	9	7	149994	Neuropathy target esterase OS=Homo sapiens GN=PNPLA6 PE=1 SV=2
POP1_HUMAN	nuclease(PC00171)	ribonuclease P activity(GO:0004526);ribonuclease MRP activity(GO:0000171);protein binding(GO:0005515);poly(A) RNA binding(GO:0044822);hydrolase activity(GO:0016787)	99	80.99	4	4	2	114709	Ribonucleases P/MRP protein subunit POP1 OS=Homo sapiens GN=POP1 PE=1 SV=2
PP1A_HUMAN	protein phosphatase(PC00181);protein phosphatase(PC00195);calcium-binding protein(PC00121)	phosphoprotein phosphatase activity(GO:0004721);hydrolase activity(GO:0016787);protein serine/threonine phosphatase activity(GO:0004722);protein binding(GO:0005515);phosphatase activity(GO:0016791);ribonucleoprotein complex binding(GO:0043021);metal ion binding(GO:0046872)	96.7	111.18	15	3	1	37512	Serine/threonine-protein phosphatase PP1-alpha catalytic subunit OS=Homo sapiens GN=PPP1CA PE=1 SV=1
PP1G_HUMAN	protein phosphatase(PC00181);protein phosphatase(PC00195);calcium-binding protein(PC00121)	phosphoprotein phosphatase activity(GO:0004721);protein serine/threonine phosphatase activity(GO:0004722);protein binding(GO:0005515);phosphatase activity(GO:0016791);protein kinase binding(GO:0019901);poly(A) RNA binding(GO:0044822);metal ion binding(GO:0046872);protein N-terminus binding(GO:0047485);hydrolase activity(GO:0016787)	99.1	146.28	24	6	3	36984	Serine/threonine-protein phosphatase PP1-gamma catalytic subunit OS=Homo sapiens GN=PPP1CC PE=1 SV=1
PP1RA_HUMAN	DNA binding protein(PC00171)	DNA binding(GO:0003677);protein phosphatase inhibitor activity(GO:0004864);poly(A) RNA binding(GO:0044822);metal ion binding(GO:0046872);RNA binding(GO:0003723)	99	144.29	7	5	5	99058	Serine/threonine-protein phosphatase 1 regulatory subunit 10 OS=Homo sapiens GN=PPP1R10 PE=1 SV=1
PPIG_HUMAN	isomerase(PC00135)	peptidyl-prolyl cis-trans isomerase activity(GO:0003755);isomerase activity(GO:0016853);protein binding(GO:0005515);cyclosporin A binding(GO:0016018);poly(A) RNA binding(GO:0044822);peptide binding(GO:0042277)	99.2	193.38	18	13	12	88617	Peptidyl-prolyl cis-trans isomerase G OS=Homo sapiens GN=PPIG PE=1 SV=2
PR38B_HUMAN	RNA Splicing factor	poly(A) RNA binding(GO:0044822)	99.2	181.45	14	6	6	64468	Pre-mRNA-splicing factor 38B OS=Homo sapiens GN=PRPF38B PE=1 SV=1
PR40A_HUMAN	RNA processing factor	protein binding(GO:0005515);poly(A) RNA binding(GO:0044822);proline-rich region binding(GO:0070064)	99.2	166.41	9	7	6	105927	Isoform 2 of Pre-mRNA-processing factor 40 homolog A OS=Homo sapiens GN=PRPF40A
PRC2A_HUMAN	transcription factor(PC00218);nuclease(PC00171)	protein binding(GO:0005515);poly(A) RNA binding(GO:0044822)	99	226.18	18	23	1	228861	Protein PRRC2A OS=Homo sapiens GN=PRRC2A PE=1 SV=3
PRC2C_HUMAN	transcription factor(PC00218);nuclease(PC00171)	protein C-terminus binding(GO:0008022);poly(A) RNA binding(GO:0044822)	99	273.58	20	40	38	316911	Protein PRRC2C OS=Homo sapiens GN=PRRC2C PE=1 SV=4
PRKRA_HUMAN	kinase activator	kinase activity(GO:0016301);double-stranded RNA binding(GO:0003725);protein binding(GO:0005515);enzyme activator activity(GO:0008047);enzyme binding(GO:0019899);identical protein binding(GO:0042802);protein homodimerization activity(GO:0042803);poly(A) RNA binding(GO:0044822);RNA binding(GO:0003723)	99	141.6	21	4	4	34404	Interferon-inducible double-stranded RNA-dependent protein kinase activator A OS=Homo sapiens GN=PRKRA PE=1 SV=1
PRP31_HUMAN	mRNA splicing factor(PC00171)	protein binding(GO:0005515);ribonucleoprotein complex binding(GO:0043021);poly(A) RNA binding(GO:0044822);snRNP binding(GO:0070990);RNA binding(GO:0003723)	98.9	125.57	11	5	4	55456	U4/U6 small nuclear ribonucleoprotein Prp31 OS=Homo sapiens GN=PRPF31 PE=1 SV=2
PRP6_HUMAN	mRNA splicing factor(PC00171)	transcription coactivator activity(GO:0003713);RNA binding(GO:0003723);protein binding(GO:0005515);ribonucleoprotein complex binding(GO:0043021);poly(A) RNA binding(GO:0044822);androgen receptor binding(GO:0050681)	99.2	199.37	15	12	10	102429	Isoform 2 of Pre-mRNA-processing factor 6 OS=Homo sapiens GN=PRPF6
PSPC1_HUMAN	mRNA splicing factor(PC00171)	nucleotide binding(GO:0000166);nucleic acid binding(GO:0003676);core promoter binding(GO:0001047);protein binding(GO:0005515);poly(A) RNA binding(GO:0044822);RNA binding(GO:0003723)	99	132.25	14	6	4	58744	Paraspeckle component 1 OS=Homo sapiens GN=PSPC1 PE=1 SV=1
PTBP3_HUMAN	DNA binding protein(PC00171)	nucleotide binding(GO:0000166);nucleic acid binding(GO:0003676);RNA binding(GO:0003723);poly(A) RNA binding(GO:0044822)	99	115.3	8	3	3	60417	Isoform 4 of Polypyrimidine tract-binding protein 3 OS=Homo sapiens GN=PTBP3
PTCD3_HUMAN	RNA binding protein(PC00171)	rRNA binding(GO:0019843);ribosomal small subunit binding(GO:0043024);poly(A) RNA binding(GO:0044822);RNA binding(GO:0003723)	98.9	110.34	7	4	4	78550	Pentatricopeptide repeat domain-containing protein 3_ mitochondrial OS=Homo sapiens GN=PTCD3 PE=1 SV=3
PXDN_HUMAN	peroxidase(PC00176)	peroxidase activity(GO:0004601);interleukin-1 receptor antagonist activity(GO:0005152);extracellular matrix structural constituent(GO:0005201);heme binding(GO:0020037);metal ion binding(GO:0046872);oxidoreductase activity(GO:0016491)	99	160.91	5	6	6	165274	Peroxidasin homolog OS=Homo sapiens GN=PXDN PE=1 SV=2
RAB10_HUMAN	transporter(PC00227)	GTPase activity(GO:0003924);protein binding(GO:0005515);GTP binding(GO:0005525);GDP binding(GO:0019003);myosin V binding(GO:0031489);nucleotide binding(GO:0000166)	99	84.1	17	3	1	22541	Ras-related protein Rab-10 OS=Homo sapiens GN=RAB10 PE=1 SV=1
RAB7A_HUMAN	transporter(PC00227)	GTP binding(GO:0005525);nucleotide binding(GO:0000166);GTPase activity(GO:0003924);protein binding(GO:0005515);GDP binding(GO:0019003);Rac GTPase binding(GO:0048365)	99	57.36	12	2	2	23490	Ras-related protein Rab-7a OS=Homo sapiens GN=RAB7A PE=1 SV=1
RABL6_HUMAN	transporter(PC00227)	GTP binding(GO:0005525);nucleotide binding(GO:0000166);protein binding(GO:0005515)	99.2	217.02	23	16	15	79549	Rab-like protein 6 OS=Homo sapiens GN=RABL6 PE=1 SV=2
RB11A_HUMAN	transporter(PC00227)	GTP binding(GO:0005525);nucleotide binding(GO:0000166);GTPase activity(GO:0003924);protein binding(GO:0005515);microtubule binding(GO:0008017);syntaxin binding(GO:0019905);myosin V binding(GO:0031489)	99	105.61	18	3	3	17659	Isoform 2 of Ras-related protein Rab-11A OS=Homo sapiens GN=RAB11A
RBBP6_HUMAN	nuclease(PC00171)	zinc ion binding(GO:0008270);nucleic acid binding(GO:0003676);metal ion binding(GO:0046872);ubiquitin-protein transferase activity(GO:0004842);protein binding(GO:0005515);ligase activity(GO:0016874);poly(A) RNA binding(GO:0044822)	99.1	126.71	5	7	7	201563	E3 ubiquitin-protein ligase RBBP6 OS=Homo sapiens GN=RBBP6 PE=1 SV=1
RBM14_HUMAN	RNA binding protein(PC00171)	nucleotide binding(GO:0000166);nucleic acid binding(GO:0003676);RNA polymerase II transcription cofactor activity(GO:0001104);RNA binding(GO:0003723);protein binding(GO:0005515);ligand-dependent nuclear receptor transcription coactivator activity(GO:0030374);protein binding, bridging(GO:0030674);poly(A) RNA binding(GO:0044822)	99	159.9	15	9	9	69492	RNA-binding protein 14 OS=Homo sapiens GN=RBM14 PE=1 SV=2
RBM15_HUMAN	RNA binding protein(PC00171)	nucleotide binding(GO:0000166);protein binding(GO:0005515);poly(A) RNA binding(GO:0044822);nucleic acid binding(GO:0003676);RNA binding(GO:0003723)	99	137.26	6	4	4	107188	Putative RNA-binding protein 15 OS=Homo sapiens GN=RBM15 PE=1 SV=2
RBM40_HUMAN	RNA binding protein(PC00171)	nucleotide binding(GO:0000166);U12 snRNA binding(GO:0030626);pre-mRNA intronic binding(GO:0097157);nucleic acid binding(GO:0003676);RNA binding(GO:0003723)	99	69.67	3	2	1	58575	RNA-binding protein 40 OS=Homo sapiens GN=RNPC3 PE=1 SV=1
RBM42_HUMAN	RNA binding protein(PC00171)	nucleotide binding(GO:0000166);protein binding(GO:0005515);poly(A) RNA binding(GO:0044822);nucleic acid binding(GO:0003676);RNA binding(GO:0003723)	99	83.73	8	6	5	50414	RNA-binding protein 42 OS=Homo sapiens GN=RBM42 PE=1 SV=1
RBP56_HUMAN	transcription factor(PC00218);DNA binding protein(PC00171);mRNA splicing factor(PC00009)	DNA binding (GO:0003677); nucleotide binding (GO:0000166); poly(A) RNA binding (GO:0044822); zinc ion binding (GO:0008270)	99	175.44	17	10	6	61830	TATA-binding protein-associated factor 2N OS=Homo sapiens GN=TAF15 PE=1 SV=1
RBP56_HUMAN	transcription factor(PC00218);DNA binding protein(PC00171);mRNA splicing factor(PC00009)	nucleotide binding(GO:0000166);nucleic acid binding(GO:0003676);zinc ion binding(GO:0008270);DNA binding(GO:0003677);protein binding(GO:0005515);poly(A) RNA binding(GO:0044822);RNA binding(GO:0003723);metal ion binding(GO:0046872)	99	175.44	17	10	6	61558	Isoform Short of TATA-binding protein-associated factor 2N OS=Homo sapiens GN=TAF15
REEP4_HUMAN	transporter(PC00227);receptor(PC00197)	microtubule binding(GO:0008017)	98.8	117.34	17	4	3	29395	Receptor expression-enhancing protein 4 OS=Homo sapiens GN=REEP4 PE=1 SV=1
REN3B_HUMAN	RNA binding protein	nucleotide binding(GO:0000166);mRNA binding(GO:0003729);nucleocytoplasmic transporter activity(GO:0005487);protein binding(GO:0005515);poly(A) RNA binding(GO:0044822);RNA binding(GO:0003723)	97.3	65.71	6	5	2	57762	Regulator of nonsense transcripts 3B OS=Homo sapiens GN=UPF3B PE=1 SV=1
REQU_HUMAN	acetyltransferase(PC00220);zinc finger transcription factor(PC00038);chromatin/chromatin-binding protein(PC00218)	zinc ion binding(GO:0008270);metal ion binding(GO:0046872);RNA polymerase II core promoter proximal region sequence-specific DNA binding(GO:0000978);protein binding(GO:0005515)	99.2	188.49	38	10	10	44156	Zinc finger protein ubi-d4 OS=Homo sapiens GN=DPF2 PE=1 SV=2
RER1_HUMAN	vesicle transport mediator	molecular_function(GO:0003674);acetylcholine receptor binding(GO:0033130)	98.8	133.32	23	4	4	22958	Protein RER1 OS=Homo sapiens GN=RER1 PE=1 SV=1
RFC1_HUMAN	nucleotide phosphatase(PC00181);DNA binding protein(PC00173);nucleotide phosphatase(PC00171)	DNA binding(GO:0003677);DNA clamp loader activity(GO:0003689);protein binding(GO:0005515);ATP binding(GO:0005524);enzyme activator activity(GO:0008047);nucleotide binding(GO:0000166)	99	137.53	7	8	7	128254	Replication factor C subunit 1 OS=Homo sapiens GN=RFC1 PE=1 SV=4
RFC2_HUMAN	nucleotidyltransferase(PC00220);DNA-directed DNA polymerase(PC00174)	DNA clamp loader activity(GO:0003689);DNA binding(GO:0003677);ATP binding(GO:0005524);protein binding(GO:0005515);nucleotide binding(GO:0000166);magnesium chelatase activity(GO:0016851)	99.1	138.06	20	6	5	39157	Replication factor C subunit 2 OS=Homo sapiens GN=RFC2 PE=1 SV=3
RFC3_HUMAN	nucleotidyltransferase(PC00220);DNA-directed DNA polymerase(PC00174)	DNA clamp loader activity(GO:0003689);protein binding(GO:0005515);DNA binding(GO:0003677);ATPase activity(GO:0016887)	99	52.21	4	2	1	40556	Replication factor C subunit 3 OS=Homo sapiens GN=RFC3 PE=1 SV=2
RFC4_HUMAN	nucleotidyltransferase(PC00220);DNA-directed DNA polymerase(PC00174)	DNA clamp loader activity(GO:0003689);protein binding(GO:0005515);ATP binding(GO:0005524);nucleotide binding(GO:0000166);DNA binding(GO:0003677)	98.2	96.65	15	5	5	39682	Replication factor C subunit 4 OS=Homo sapiens GN=RFC4 PE=1 SV=2
RFC5_HUMAN	nucleotidyltransferase(PC00220);DNA-directed DNA polymerase(PC00174)	DNA clamp loader activity(GO:0003689);DNA binding(GO:0003677);ATP binding(GO:0005524);protein binding(GO:0005515);enzyme binding(GO:0019899);nucleotide binding(GO:0000166)	99	122.17	12	4	4	38497	Replication factor C subunit 5 OS=Homo sapiens GN=RFC5 PE=1 SV=1
RICTR_HUMAN	mTOR companion	protein binding(GO:0005515);enzyme activator activity(GO:0008047);protein kinase binding(GO:0019901);ribosome binding(GO:0043022)	99	83.13	2	5	1	192216	Rapamycin-insensitive companion of mTOR OS=Homo sapiens GN=RICTOR PE=1 SV=1
RING1_HUMAN	ubiquitin-protein ligase(PC00142)	zinc ion binding(GO:0008270);metal ion binding(GO:0046872);chromatin binding(GO:0003682);protein binding(GO:0005515);ligase activity(GO:0016874);ubiquitin-protein transferase activator activity(GO:0097027)	99	135.67	17	5	5	42429	E3 ubiquitin-protein ligase RING1 OS=Homo sapiens GN=RING1 PE=1 SV=2
RL11_HUMAN	ribosomal protein(PC00171)	structural constituent of ribosome(GO:0003735);RNA binding(GO:0003723);protein binding(GO:0005515);rRNA binding(GO:0019843);poly(A) RNA binding(GO:0044822)	99	215.48	53	18	1	20124	Isoform 2 of 60S ribosomal protein L11 OS=Homo sapiens GN=RPL11
RL17_HUMAN	ribosomal protein(PC00171)	structural constituent of ribosome(GO:0003735);poly(A) RNA binding(GO:0044822)	99	225.42	71	23	23	21397	60S ribosomal protein L17 OS=Homo sapiens GN=RPL17 PE=1 SV=3
RL1D1_HUMAN	ribosomal protein(PC00171)	poly(A) RNA binding(GO:0044822);RNA binding(GO:0003723)	98.9	119.45	10	5	5	54973	Ribosomal L1 domain-containing protein 1 OS=Homo sapiens GN=RSL1D1 PE=1 SV=3
RL22L_HUMAN	ribosomal protein(PC00171)	structural constituent of ribosome(GO:0003735);poly(A) RNA binding(GO:0044822)	99.1	191.79	61	8	4	14607	60S ribosomal protein L22-like 1 OS=Homo sapiens GN=RPL22L1 PE=1 SV=2
RL36A_HUMAN	ribosomal protein(PC00171)	structural constituent of ribosome(GO:0003735);poly(A) RNA binding(GO:0044822)	99	245.24	78	31	7	12441	60S ribosomal protein L36a OS=Homo sapiens GN=RPL36A PE=1 SV=2
RL37_HUMAN	ribosomal protein(PC00171)	structural constituent of ribosome(GO:0003735);rRNA binding(GO:0019843);metal ion binding(GO:0046872);RNA binding(GO:0003723)	99	153.07	72	16	15	11078	60S ribosomal protein L37 OS=Homo sapiens GN=RPL37 PE=1 SV=2
RL37A_HUMAN	ribosomal protein(PC00171)	metal ion binding (GO:0046872); poly(A) RNA binding (GO:0044822); structural constituent of ribosome (GO:0003735)	99	155.98	74	11	11	10275	60S ribosomal protein L37a OS=Homo sapiens GN=RPL37A PE=1 SV=2
RL38_HUMAN	ribosomal protein(PC00171)	structural constituent of ribosome(GO:0003735);RNA binding(GO:0003723)	99	110.26	39	5	5	8218	60S ribosomal protein L38 OS=Homo sapiens GN=RPL38 PE=1 SV=2
RL39_HUMAN	ribosomal protein(PC00171)	RNA binding(GO:0003723);structural constituent of ribosome(GO:0003735)	99	190.43	71	12	2	6407	60S ribosomal protein L39 OS=Homo sapiens GN=RPL39 PE=1 SV=2
RL40_HUMAN	ribosomal protein(PC00171)	structural constituent of ribosome(GO:0003735);protein binding(GO:0005515)	99	135.54	35	6	2	14728	Ubiquitin-60S ribosomal protein L40 OS=Homo sapiens GN=UBA52 PE=1 SV=2
RLA1_HUMAN	ribosomal protein(PC00171)	structural constituent of ribosome(GO:0003735);RNA binding(GO:0003723);protein binding(GO:0005515)	84.4	106.69	29	2	1	11514	60S acidic ribosomal protein P1 OS=Homo sapiens GN=RPLP1 PE=1 SV=1
RLA2_HUMAN	ribosomal protein(PC00171)	structural constituent of ribosome(GO:0003735);RNA binding(GO:0003723)	99	164.41	78	7	6	11665	60S acidic ribosomal protein P2 OS=Homo sapiens GN=RPLP2 PE=1 SV=1
RM14_HUMAN	ribosomal protein(PC00171)	structural constituent of ribosome(GO:0003735);poly(A) RNA binding(GO:0044822)	98.4	135.96	29	5	4	15948	39S ribosomal protein L14_ mitochondrial OS=Homo sapiens GN=MRPL14 PE=1 SV=1
RMTL1_HUMAN	RNA methyltransferase(PC00220);RNA binding protein(PC00155)	protein binding(GO:0005515);RNA methyltransferase activity(GO:0008173);poly(A) RNA binding(GO:0044822);RNA binding(GO:0003723);methyltransferase activity(GO:0008168);transferase activity(GO:0016740)	98.4	102.5	8	3	3	47020	RNA methyltransferase-like protein 1 OS=Homo sapiens GN=RNMTL1 PE=1 SV=2
ROA3_HUMAN	ribosomal protein(PC00171)	mRNA binding (GO:0003729); nucleotide binding (GO:0000166); poly(A) RNA binding (GO:0044822); RNA binding (GO:0003723); RNA transmembrane transporter activity (GO:0051033)	99	216.58	32	15	2	37029	Isoform 2 of Heterogeneous nuclear ribonucleoprotein A3 OS=Homo sapiens GN=HNRNPA3
RPA1_HUMAN	nucleotidyltransferase(PC00220);DNA-directed RNA polymerase(PC00174)	DNA binding(GO:0003677);DNA-directed RNA polymerase activity(GO:0003899);zinc ion binding(GO:0008270);transferase activity(GO:0016740);nucleotidyltransferase activity(GO:0016779);protein binding(GO:0005515);RNA polymerase I activity(GO:0001054);metal ion binding(GO:0046872)	68.1	76.41	2	7	1	194810	DNA-directed RNA polymerase I subunit RPA1 OS=Homo sapiens GN=POLR1A PE=1 SV=2
RPA34_HUMAN	nucleotidyltransferase(PC00220);DNA-directed RNA polymerase(PC00174)	DNA-directed RNA polymerase activity(GO:0003899);poly(A) RNA binding(GO:0044822)	99	95.2	7	2	2	54986	DNA-directed RNA polymerase I subunit RPA34 OS=Homo sapiens GN=CD3EAP PE=1 SV=1
RPB1_HUMAN	nucleotidyltransferase(PC00220);DNA-directed RNA polymerase(PC00174)	DNA binding(GO:0003677);RNA polymerase II activity(GO:0001055);DNA-directed RNA polymerase activity(GO:0003899);transferase activity(GO:0016740);nucleotidyltransferase activity(GO:0016779);RNA-directed RNA polymerase activity(GO:0003968);protein binding(GO:0005515);ubiquitin protein ligase binding(GO:0031625);poly(A) RNA binding(GO:0044822);metal ion binding(GO:0046872)	73.2	76.78	1	3	1	217174	DNA-directed RNA polymerase II subunit RPB1 OS=Homo sapiens GN=POLR2A PE=1 SV=2
RPN1_HUMAN	glycosyltransferase(PC00220)	dolichyl-diphosphooligosaccharide-protein glycotransferase activity(GO:0004579);transferase activity(GO:0016740);transferase activity, transferring glycosyl groups(GO:0016757);protein binding(GO:0005515);poly(A) RNA binding(GO:0044822)	99	231.23	36	17	16	68569	Dolichyl-diphosphooligosaccharide--protein glycosyltransferase subunit 1 OS=Homo sapiens GN=RPN1 PE=1 SV=1
RPN2_HUMAN	glycosyltransferase(PC00220)	ribosome binding (GO:0043022); transferase activity, transferring glycosyl groups (GO:0016757)	99	177.51	17	6	6	69284	Dolichyl-diphosphooligosaccharide--protein glycosyltransferase subunit 2 OS=Homo sapiens GN=RPN2 PE=1 SV=3
RPN2_HUMAN	glycosyltransferase(PC00220)	ribosome binding(GO:0043022);dolichyl-diphosphooligosaccharide-protein glycotransferase activity(GO:0004579);transferase activity(GO:0016740);transferase activity, transferring glycosyl groups(GO:0016757)	99	177.51	18	6	6	67723	Isoform 2 of Dolichyl-diphosphooligosaccharide--protein glycosyltransferase subunit 2 OS=Homo sapiens GN=RPN2
RRP1_HUMAN	ribosomal protein(PC00171)	poly(A) RNA binding(GO:0044822)	99	105.37	9	5	5	52839	Ribosomal RNA processing protein 1 homolog A OS=Homo sapiens GN=RRP1 PE=1 SV=1
RRP1B_HUMAN	ribosomal protein(PC00171)	poly(A) RNA binding(GO:0044822)	99.2	155.6	14	9	8	84428	Ribosomal RNA processing protein 1 homolog B OS=Homo sapiens GN=RRP1B PE=1 SV=3
RRP36_HUMAN	ribosomal protein(PC00171)	poly(A) RNA binding(GO:0044822)	92.2	109.1	10	2	2	29823	Ribosomal RNA processing protein 36 homolog OS=Homo sapiens GN=RRP36 PE=1 SV=1
RS20_HUMAN	ribosomal protein(PC00171)	RNA binding(GO:0003723);structural constituent of ribosome(GO:0003735);protein binding(GO:0005515);poly(A) RNA binding(GO:0044822)	99	175.13	39	11	11	16006	Isoform 2 of 40S ribosomal protein S20 OS=Homo sapiens GN=RPS20
RS21_HUMAN	ribosomal protein(PC00171)	structural constituent of ribosome(GO:0003735);poly(A) RNA binding(GO:0044822);protein N-terminus binding(GO:0047485);protein binding(GO:0005515)	99	170.87	72	6	6	9111	40S ribosomal protein S21 OS=Homo sapiens GN=RPS21 PE=1 SV=1
RS27A_HUMAN	ribosomal protein(PC00171)	structural constituent of ribosome(GO:0003735);protein binding(GO:0005515);poly(A) RNA binding(GO:0044822);metal ion binding(GO:0046872)	99.2	125.27	53	10	5	17965	Ubiquitin-40S ribosomal protein S27a OS=Homo sapiens GN=RPS27A PE=1 SV=2
RS29_HUMAN	ribosomal protein(PC00171)	structural constituent of ribosome(GO:0003735);zinc ion binding(GO:0008270);metal ion binding(GO:0046872)	99	146.79	46	6	1	6677	40S ribosomal protein S29 OS=Homo sapiens GN=RPS29 PE=1 SV=2
RS4Y2_HUMAN	ribosomal protein(PC00171)	molecular_function(GO:0003674);structural constituent of ribosome(GO:0003735);rRNA binding(GO:0019843);poly(A) RNA binding(GO:0044822);RNA binding(GO:0003723)	99	176.77	41	11	1	29295	40S ribosomal protein S4 Y isoform 2 OS=Homo sapiens GN=RPS4Y2 PE=2 SV=3
RSBNL_HUMAN	unknown	no go molecular function listed on uniprot	98.6	99.27	4	4	3	94870	Round spermatid basic protein 1-like protein OS=Homo sapiens GN=RSBN1L PE=1 SV=2
RSMB_HUMAN	mRNA splicing factor(PC00171)	RNA binding(GO:0003723);protein binding(GO:0005515);poly(A) RNA binding(GO:0044822);histone pre-mRNA DCP binding(GO:0071208)	98.8	129.54	31	4	3	24610	Small nuclear ribonucleoprotein-associated proteins B and B' OS=Homo sapiens GN=SNRPB PE=1 SV=2
RSRC2_HUMAN	RNA binding protein(PC00155)	poly(A) RNA binding (GO:0044822)	99.2	146.49	20	8	8	50560	Arginine/serine-rich coiled-coil protein 2 OS=Homo sapiens GN=RSRC2 PE=1 SV=1
RT02_HUMAN	ribosomal protein(PC00171)	structural constituent of ribosome(GO:0003735)	98.9	103.86	16	5	4	33249	28S ribosomal protein S2_ mitochondrial OS=Homo sapiens GN=MRPS2 PE=1 SV=1
RT05_HUMAN	ribosomal protein(PC00171)	structural constituent of ribosome(GO:0003735);poly(A) RNA binding(GO:0044822);RNA binding(GO:0003723)	97.3	110.45	7	3	2	48007	28S ribosomal protein S5_ mitochondrial OS=Homo sapiens GN=MRPS5 PE=1 SV=2
RT22_HUMAN	ribosomal protein(PC00171)	structural constituent of ribosome(GO:0003735)	99.2	186.07	22	8	6	41280	28S ribosomal protein S22_ mitochondrial OS=Homo sapiens GN=MRPS22 PE=1 SV=1
RT31_HUMAN	ribosomal protein(PC00171)	structural constituent of ribosome(GO:0003735);protein binding(GO:0005515);protein domain specific binding(GO:0019904);poly(A) RNA binding(GO:0044822)	99	168.45	17	7	5	45319	28S ribosomal protein S31_ mitochondrial OS=Homo sapiens GN=MRPS31 PE=1 SV=3
RT35_HUMAN	ribosomal protein(PC00171)	poly(A) RNA binding (GO:0044822); structural constituent of ribosome (GO:0003735)	98.9	170.5	21	4	4	36844	28S ribosomal protein S35_ mitochondrial OS=Homo sapiens GN=MRPS35 PE=1 SV=1
RT35_HUMAN	ribosomal protein(PC00171)	structural constituent of ribosome(GO:0003735);poly(A) RNA binding(GO:0044822)	98.9	170.5	24	4	4	32717	Isoform 2 of 28S ribosomal protein S35_ mitochondrial OS=Homo sapiens GN=MRPS35
RUVB1_HUMAN	chromatin regulator	ATP binding(GO:0005524);ATP-dependent 5'-3' DNA helicase activity(GO:0043141);DNA helicase activity(GO:0003678);nucleotide binding(GO:0000166);protein binding(GO:0005515);helicase activity(GO:0004386);hydrolase activity(GO:0016787)	99.1	148.29	15	5	5	50228	RuvB-like 1 OS=Homo sapiens GN=RUVBL1 PE=1 SV=1
RUVB2_HUMAN	chromatin regulator	damaged DNA binding(GO:0003684);ATP binding(GO:0005524);ATP-dependent 5'-3' DNA helicase activity(GO:0043141);nucleotide binding(GO:0000166);DNA helicase activity(GO:0003678);RNA polymerase II core promoter sequence-specific DNA binding(GO:0000979);RNA polymerase II distal enhancer sequence-specific DNA binding(GO:0000980);ATP-dependent DNA helicase activity(GO:0004003);protein binding(GO:0005515…	98.8	113	10	5	3	51157	RuvB-like 2 OS=Homo sapiens GN=RUVBL2 PE=1 SV=3
RUXG_HUMAN	mRNA splicing factor(PC00171)	protein binding(GO:0005515);poly(A) RNA binding(GO:0044822);RNA binding(GO:0003723)	98.9	105.94	54	6	6	8496	Small nuclear ribonucleoprotein G OS=Homo sapiens GN=SNRPG PE=1 SV=1
S30BP_HUMAN	transcription factor(PC00218)	protein binding(GO:0005515)	97.1	73.19	9	3	2	33870	SAP30-binding protein OS=Homo sapiens GN=SAP30BP PE=1 SV=1
S61A1_HUMAN	transporter(PC00227);membrane traffic protein(PC00150)	protein binding(GO:0005515);ribosome binding(GO:0043022)	99	81.1	7	4	4	52265	Protein transport protein Sec61 subunit alpha isoform 1 OS=Homo sapiens GN=SEC61A1 PE=1 SV=2
SAFB1_HUMAN	scaffold attachment factor	nucleotide binding(GO:0000166);nucleic acid binding(GO:0003676);core promoter binding(GO:0001047);chromatin binding(GO:0003682);double-stranded DNA binding(GO:0003690);protein binding(GO:0005515);poly(A) RNA binding(GO:0044822);DNA binding(GO:0003677);RNA binding(GO:0003723)	99	105.62	6	4	4	102768	Isoform 4 of Scaffold attachment factor B1 OS=Homo sapiens GN=SAFB
SAP18_HUMAN	chromatin/chromatin-binding protein(PC00171)	transcription corepressor activity(GO:0003714);protein binding(GO:0005515);poly(A) RNA binding(GO:0044822)	97.7	119.96	20	4	3	17561	Histone deacetylase complex subunit SAP18 OS=Homo sapiens GN=SAP18 PE=1 SV=1
SC16A_HUMAN	protein transport	protein binding(GO:0005515)	99.2	356.91	26	40	1	233515	Protein transport protein Sec16A OS=Homo sapiens GN=SEC16A PE=1 SV=3
SEM3C_HUMAN	membrane-bound signaling molecule(PC00207)	semaphorin receptor binding(GO:0030215)	99	102.15	5	3	3	85207	Semaphorin-3C OS=Homo sapiens GN=SEMA3C PE=1 SV=2
SFR19_HUMAN	splicing factor	RNA binding (GO:0003723)	99.1	132.07	4	5	4	139269	Splicing factor_ arginine/serine-rich 19 OS=Homo sapiens GN=SCAF1 PE=1 SV=3
SHKB1_HUMAN	voltage-gated potassium channel(PC00227);voltage-gated ion channel(PC00133)		99.2	182.87	15	8	3	76344	SH3KBP1-binding protein 1 OS=Homo sapiens GN=SHKBP1 PE=1 SV=2
SHRM3_HUMAN	ligand-gated ion channel(PC00227);ligand-gated ion channel(PC00133);non-motor actin binding protein(PC00141)	actin filament binding(GO:0051015);actin binding(GO:0003779)	50	40.72	1	3	1	216856	Protein Shroom3 OS=Homo sapiens GN=SHROOM3 PE=1 SV=2
SI1L1_HUMAN	G-protein modulator(PC00095)	GTPase activator activity(GO:0005096);molecular_function(GO:0003674);ephrin receptor binding(GO:0046875)	96.8	80.3	1	3	2	200028	Signal-induced proliferation-associated 1-like protein 1 OS=Homo sapiens GN=SIPA1L1 PE=1 SV=4
SI1L3_HUMAN	G-protein modulator(PC00095)	GTPase activator activity(GO:0005096)	99.2	204.02	9	13	10	194608	Signal-induced proliferation-associated 1-like protein 3 OS=Homo sapiens GN=SIPA1L3 PE=1 SV=3
SIN1_HUMAN	mTOR regulator	protein binding(GO:0005515);phosphatidylinositol-4,5-bisphosphate binding(GO:0005546);phosphatidylinositol-3,4,5-trisphosphate binding(GO:0005547);Ras GTPase binding(GO:0017016);protein kinase binding(GO:0019901);phosphatidylinositol-3,4-bisphosphate binding(GO:0043325);phosphatidic acid binding(GO:0070300);phosphatidylinositol-3,5-bisphosphate binding(GO:0080025);kinase activity(GO:0016301)	84.4	74.3	5	2	2	59123	Target of rapamycin complex 2 subunit MAPKAP1 OS=Homo sapiens GN=MAPKAP1 PE=1 SV=2
SKT_HUMAN	unknown	molecular_function(GO:0003674);protein binding(GO:0005515)	17.3	41.21	1	3	0	146878	Isoform 2 of Sickle tail protein homolog OS=Homo sapiens GN=KIAA1217
SLTM_HUMAN	transcription modulator	nucleotide binding(GO:0000166);nucleic acid binding(GO:0003676);poly(A) RNA binding(GO:0044822);RNA binding(GO:0003723)	99.2	151.05	9	9	7	117149	SAFB-like transcription modulator OS=Homo sapiens GN=SLTM PE=1 SV=2
SMBP2_HUMAN	DNA helicase(PC00171);RNA helicase(PC00009);endoribonuclease(PC00011);helicase(PC00031);nuclease(PC00032);hydrolase(PC00094)	tRNA binding(GO:0000049);DNA binding(GO:0003677);DNA helicase activity(GO:0003678);single-stranded DNA binding(GO:0003697);RNA binding(GO:0003723);protein binding(GO:0005515);ATP binding(GO:0005524);DNA-dependent ATPase activity(GO:0008094);transcription factor binding(GO:0008134);RNA-dependent ATPase activity(GO:0008186);zinc ion binding(GO:0008270);ATP-dependent 5'-3' RNA helicase activity(GO:0…	89.6	61.98	3	2	2	109149	DNA-binding protein SMUBP-2 OS=Homo sapiens GN=IGHMBP2 PE=1 SV=3
SMC3_HUMAN	chromatin/chromatin-binding protein(PC00171);hydrolase(PC00009)	chromatin binding(GO:0003682);ATP binding(GO:0005524);microtubule motor activity(GO:0003777);protein binding(GO:0005515);mediator complex binding(GO:0036033);dynein binding(GO:0045502);protein heterodimerization activity(GO:0046982);nucleotide binding(GO:0000166)	21.3	35.15	1	3	0	141541	Structural maintenance of chromosomes protein 3 OS=Homo sapiens GN=SMC3 PE=1 SV=2
SMC4_HUMAN	chromatin/chromatin-binding protein(PC00171);hydrolase(PC00009)	ATP binding(GO:0005524);protein binding(GO:0005515);protein heterodimerization activity(GO:0046982);nucleotide binding(GO:0000166)	99.1	108.91	6	8	8	147182	Structural maintenance of chromosomes protein 4 OS=Homo sapiens GN=SMC4 PE=1 SV=2
SMCA1_HUMAN	DNA helicase(PC00171);helicase(PC00009)	annealing helicase activity (GO:0036310); ATPase activity (GO:0016887); ATP binding (GO:0005524); DNA binding (GO:0003677); helicase activity ( GO:0004386)	98.4	93	3	3	1	122605	Probable global transcription activator SNF2L1 OS=Homo sapiens GN=SMARCA1 PE=1 SV=2
SMCA2_HUMAN	DNA helicase(PC00171);helicase(PC00009)	ATPase activity(GO:0016887);RNA polymerase II transcription coactivator activity(GO:0001105);chromatin binding(GO:0003682);transcription coactivator activity(GO:0003713);helicase activity(GO:0004386);protein binding(GO:0005515);ATP binding(GO:0005524);DNA-dependent ATPase activity(GO:0008094);histone binding(GO:0042393);transcription regulatory region DNA binding(GO:0044212);nucleotide binding(GO…	99.2	236.17	11	18	6	181278	Probable global transcription activator SNF2L2 OS=Homo sapiens GN=SMARCA2 PE=1 SV=2
SMCA4_HUMAN	DNA helicase(PC00171);helicase(PC00009)	ATPase activity(GO:0016887);histone binding(GO:0042393);ATP binding(GO:0005524);hydrolase activity, acting on acid anhydrides(GO:0016817);RNA polymerase II transcription coactivator activity(GO:0001105);p53 binding(GO:0002039);transcription coactivator activity(GO:0003713);transcription corepressor activity(GO:0003714);helicase activity(GO:0004386);protein binding(GO:0005515);DNA-dependent ATPase…	99.2	279.07	18	29	16	184644	Transcription activator BRG1 OS=Homo sapiens GN=SMARCA4 PE=1 SV=2
SMD2_HUMAN	mRNA processing factor(PC00171)	protein binding(GO:0005515);poly(A) RNA binding(GO:0044822)	98.4	162.37	31	4	4	13527	Small nuclear ribonucleoprotein Sm D2 OS=Homo sapiens GN=SNRPD2 PE=1 SV=1
SMG1_HUMAN	nucleotide kinase(PC00220);non-receptor serine/threonine protein kinase(PC00137);nucleic acid binding(PC00172);nucleotide kinase(PC00193);non-receptor serine/threonine protein kinase(PC00167)	protein dimerization activity(GO:0046983);protein kinase activity(GO:0004672);protein serine/threonine kinase activity(GO:0004674);protein binding(GO:0005515);ATP binding(GO:0005524);poly(A) RNA binding(GO:0044822);metal ion binding(GO:0046872);nucleotide binding(GO:0000166);kinase activity(GO:0016301);transferase activity(GO:0016740);phosphotransferase activity, alcohol group as acceptor(GO:0016…	39.5	54.18	1	5	1	410501	Serine/threonine-protein kinase SMG1 OS=Homo sapiens GN=SMG1 PE=1 SV=3
SMRC1_HUMAN	transcription cofactor(PC00218);chromatin/chromatin-binding protein(PC00217)	DNA binding(GO:0003677);transcription coactivator activity(GO:0003713);protein binding(GO:0005515);protein N-terminus binding(GO:0047485);RNA polymerase II core promoter proximal region sequence-specific DNA binding(GO:0000978);RNA polymerase II distal enhancer sequence-specific DNA binding(GO:0000980);nucleosomal DNA binding(GO:0031492);chromatin binding(GO:0003682)	99.2	231.65	18	19	8	122867	SWI/SNF complex subunit SMARCC1 OS=Homo sapiens GN=SMARCC1 PE=1 SV=3
SMRD1_HUMAN	chromatin/chromatin-binding protein(PC00171)	chromatin binding(GO:0003682);transcription coactivator activity(GO:0003713);receptor binding(GO:0005102);protein binding(GO:0005515);protein complex scaffold(GO:0032947)	98.3	130.79	7	3	1	58233	SWI/SNF-related matrix-associated actin-dependent regulator of chromatin subfamily D member 1 OS=Homo sapiens GN=SMARCD1 PE=1 SV=2
SMRD2_HUMAN	chromatin/chromatin-binding protein(PC00171)	transcription coactivator activity(GO:0003713);protein binding(GO:0005515);RNA polymerase II core promoter proximal region sequence-specific DNA binding(GO:0000978);RNA polymerase II distal enhancer sequence-specific DNA binding(GO:0000980);nucleosomal DNA binding(GO:0031492)	99.2	211	26	10	8	55239	Isoform 3 of SWI/SNF-related matrix-associated actin-dependent regulator of chromatin subfamily D member 2 OS=Homo sapiens GN=SMARCD2
SMU1_HUMAN	wd repeat protein	protein binding(GO:0005515)	99	166.57	14	8	7	57544	WD40 repeat-containing protein SMU1 OS=Homo sapiens GN=SMU1 PE=1 SV=2
SND1_HUMAN	transcription cofactor(PC00218);nucleic acid binding(PC00217)	transcription cofactor activity(GO:0003712);nuclease activity(GO:0004518);protein binding(GO:0005515);poly(A) RNA binding(GO:0044822);nucleic acid binding(GO:0003676)	99	230.36	23	14	13	101997	Staphylococcal nuclease domain-containing protein 1 OS=Homo sapiens GN=SND1 PE=1 SV=1
SNF5_HUMAN	DNA binding protein(PC00171)	p53 binding(GO:0002039);transcription coactivator activity(GO:0003713);protein binding(GO:0005515);Tat protein binding(GO:0030957);RNA polymerase II core promoter proximal region sequence-specific DNA binding(GO:0000978);RNA polymerase II distal enhancer sequence-specific DNA binding(GO:0000980);nucleosomal DNA binding(GO:0031492)	99.2	219.15	29	12	10	43158	Isoform B of SWI/SNF-related matrix-associated actin-dependent regulator of chromatin subfamily B member 1 OS=Homo sapiens GN=SMARCB1
SNR40_HUMAN	mRNA splicing factor(PC00171);esterase(PC00031);kinase inhibitor(PC00147)	protein binding(GO:0005515);poly(A) RNA binding(GO:0044822)	99.1	141.41	26	6	4	39311	U5 small nuclear ribonucleoprotein 40 kDa protein OS=Homo sapiens GN=SNRNP40 PE=1 SV=1
SNRPA_HUMAN	mRNA splicing factor(PC00171)	nucleotide binding(GO:0000166);snRNA binding(GO:0017069);nucleic acid binding(GO:0003676);RNA binding(GO:0003723);protein binding(GO:0005515);poly(A) RNA binding(GO:0044822)	99.1	197.72	30	9	6	31280	U1 small nuclear ribonucleoprotein A OS=Homo sapiens GN=SNRPA PE=1 SV=3
SNUT2_HUMAN	RNA splicing protein	thiol-dependent ubiquitinyl hydrolase activity (GO:0036459); zinc ion binding (GO:0008270)	96.7	99.34	8	4	3	65381	U4/U6.U5 tri-snRNP-associated protein 2 OS=Homo sapiens GN=USP39 PE=1 SV=2
SOGA2_HUMAN	unknown	protein binding(GO:0005515);microtubule binding(GO:0008017);protein homodimerization activity(GO:0042803);poly(A) RNA binding(GO:0044822)	90.4	99.51	2	4	1	209525	Protein SOGA2 OS=Homo sapiens GN=SOGA2 PE=1 SV=5
SON_HUMAN	RNA binding protein	nucleic acid binding(GO:0003676);DNA binding(GO:0003677);RNA binding(GO:0003723);protein binding(GO:0005515);poly(A) RNA binding(GO:0044822);RS domain binding(GO:0050733)	99	148.08	3	5	1	267032	Isoform D of Protein SON OS=Homo sapiens GN=SON
SPAS2_HUMAN	RNA processing protein	poly(A) RNA binding(GO:0044822)	99.2	190.47	19	8	6	59545	Spermatogenesis-associated serine-rich protein 2 OS=Homo sapiens GN=SPATS2 PE=1 SV=1
SPB1_HUMAN	RNA splicing protein	rRNA methyltransferase activity(GO:0008649);methyltransferase activity(GO:0008168);protein binding(GO:0005515);poly(A) RNA binding(GO:0044822);transferase activity(GO:0016740)	99.2	192	12	8	7	96558	pre-rRNA processing protein FTSJ3 OS=Homo sapiens GN=FTSJ3 PE=1 SV=2
SPF30_HUMAN	RNA splicing protein	poly(A) RNA binding (GO:0044822)	99	65.1	11	2	2	26711	Survival of motor neuron-related-splicing factor 30 OS=Homo sapiens GN=SMNDC1 PE=1 SV=1
SPF45_HUMAN	mRNA processing factor(PC00171)	nucleic acid binding(GO:0003676);nucleotide binding(GO:0000166);RNA binding(GO:0003723);protein binding(GO:0005515)	99	145.1	14	7	6	44962	Splicing factor 45 OS=Homo sapiens GN=RBM17 PE=1 SV=1
SPS2L_HUMAN	RNA binding protein	poly(A) RNA binding (GO:0044822)	99	229.77	35	19	3	61729	SPATS2-like protein OS=Homo sapiens GN=SPATS2L PE=1 SV=2
SPS2L_HUMAN	RNA binding protein	poly(A) RNA binding(GO:0044822)	99	225.26	32	17	1	54178	Isoform 2 of SPATS2-like protein OS=Homo sapiens GN=SPATS2L
SPT2_HUMAN	chromatin/chromatin-binding protein(PC00171)	molecular_function(GO:0003674)	98.3	61.57	6	5	2	75599	Protein SPT2 homolog OS=Homo sapiens GN=SPTY2D1 PE=1 SV=3
SPTB2_HUMAN	non-motor actin binding protein(PC00085)	actin binding(GO:0003779);structural constituent of cytoskeleton(GO:0005200);phospholipid binding(GO:0005543);protein binding(GO:0005515);calmodulin binding(GO:0005516);ankyrin binding(GO:0030506);poly(A) RNA binding(GO:0044822);GTPase binding(GO:0051020)	99	163.29	4	9	5	274608	Spectrin beta chain non-erythrocytic 1 OS=Homo sapiens GN=SPTBN1 PE=1 SV=2
SPTCS_HUMAN	cytoskeletal protein	no go molecular function listed on uniprot	75.6	90.99	1	5	2	278866	Spatacsin OS=Homo sapiens GN=SPG11 PE=1 SV=3
SPTCS_HUMAN	cytoskeletal protein	protein binding(GO:0005515)	75.6	90.99	1	5	2	266641	Isoform 3 of Spatacsin OS=Homo sapiens GN=SPG11
SPTN1_HUMAN	non-motor actin binding protein(PC00085)	calcium ion binding(GO:0005509);actin binding(GO:0003779);structural constituent of cytoskeleton(GO:0005200);protein binding(GO:0005515);calmodulin binding(GO:0005516);spectrin binding(GO:0030507);protein heterodimerization activity(GO:0046982);metal ion binding(GO:0046872)	99	120.64	3	5	4	284538	Spectrin alpha chain non-erythrocytic 1 OS=Homo sapiens GN=SPTAN1 PE=1 SV=3
SREK1_HUMAN	RNA binding protein(PC00171)	nucleotide binding(GO:0000166);nucleic acid binding(GO:0003676);protein binding(GO:0005515);poly(A) RNA binding(GO:0044822)	99.2	183.22	15	7	6	71650	Isoform 2 of Splicing regulatory glutamine/lysine-rich protein 1 OS=Homo sapiens GN=SREK1
SRP09_HUMAN	receptor(PC00197);RNA binding protein(PC00171)	7S RNA binding(GO:0008312);RNA binding(GO:0003723);signal recognition particle binding(GO:0005047)	99	112.6	29	4	4	10112	Signal recognition particle 9 kDa protein OS=Homo sapiens GN=SRP9 PE=1 SV=2
SRP68_HUMAN	RNA binding protein	7S RNA binding ( GO:0008312); endoplasmic reticulum signal peptide binding (GO:0030942); poly(A) RNA binding (GO:0044822); signal recognition particle binding (GO:0005047)	99.2	175.54	15	8	7	70730	Signal recognition particle subunit SRP68 OS=Homo sapiens GN=SRP68 PE=1 SV=2
SRP68_HUMAN	nucleic acid binding(PC00171)	signal sequence binding(GO:0005048);signal recognition particle binding(GO:0005047);7S RNA binding(GO:0008312);endoplasmic reticulum signal peptide binding(GO:0030942);poly(A) RNA binding(GO:0044822);RNA binding(GO:0003723)	99.2	175.54	15	8	7	66108	Isoform 4 of Signal recognition particle subunit SRP68 OS=Homo sapiens GN=SRP68
SRP72_HUMAN	RNA binding protein	signal recognition particle binding(GO:0005047);7S RNA binding(GO:0008312);poly(A) RNA binding(GO:0044822)	99.2	206.54	20	13	12	74606	Signal recognition particle subunit SRP72 OS=Homo sapiens GN=SRP72 PE=1 SV=3
SRSF2_HUMAN	mRNA splicing factor(PC00171)	nucleotide binding(GO:0000166);transcription corepressor activity(GO:0003714);protein binding(GO:0005515);pre-mRNA binding(GO:0036002);poly(A) RNA binding(GO:0044822);nucleic acid binding(GO:0003676);RNA binding(GO:0003723)	99.2	199.95	38	10	8	25476	Serine/arginine-rich splicing factor 2 OS=Homo sapiens GN=SRSF2 PE=1 SV=4
SRSF5_HUMAN	slicing factor	nucleotide binding (GO:0000166); poly(A) RNA binding (GO:0044822)	99.1	153.17	20	8	5	31264	Serine/arginine-rich splicing factor 5 OS=Homo sapiens GN=SRSF5 PE=1 SV=1
SSRD_HUMAN	ER protein regulator	no go molecular function listed on uniprot	99	154.06	42	6	6	18999	Translocon-associated protein subunit delta OS=Homo sapiens GN=SSR4 PE=1 SV=1
STAR9_HUMAN	microtubule binding motor protein(PC00085)	ATP-dependent microtubule motor activity, plus-end-directed(GO:0008574);microtubule motor activity(GO:0003777);ATP binding(GO:0005524);microtubule binding(GO:0008017);lipid binding(GO:0008289);nucleotide binding(GO:0000166)	26.3	48.93	0	4	1	516351	StAR-related lipid transfer protein 9 OS=Homo sapiens GN=STARD9 PE=1 SV=3
STAU1_HUMAN	RNA binding protein	double-stranded RNA binding(GO:0003725);protein binding(GO:0005515);protein phosphatase 1 binding(GO:0008157);poly(A) RNA binding(GO:0044822);RNA binding(GO:0003723)	99	303.71	67	39	2	54934	Isoform Short of Double-stranded RNA-binding protein Staufen homolog 1 OS=Homo sapiens GN=STAU1
STAU2_HUMAN	RNA binding protein	double-stranded RNA binding(GO:0003725);protein binding(GO:0005515);poly(A) RNA binding(GO:0044822);RNA binding(GO:0003723)	99	165.69	14	10	4	62641	Double-stranded RNA-binding protein Staufen homolog 2 OS=Homo sapiens GN=STAU2 PE=1 SV=1
STRAP_HUMAN	translation initiation factor(PC00171)	receptor binding(GO:0005102);protein binding(GO:0005515);poly(A) RNA binding(GO:0044822)	99	108.21	12	3	3	38438	Serine-threonine kinase receptor-associated protein OS=Homo sapiens GN=STRAP PE=1 SV=1
STT3B_HUMAN	glycosyltransferase(PC00220)	dolichyl-diphosphooligosaccharide-protein glycotransferase activity(GO:0004579);oligosaccharyl transferase activity(GO:0004576);transferase activity(GO:0016740);transferase activity, transferring glycosyl groups(GO:0016757)	99.1	161.12	8	6	6	93674	Dolichyl-diphosphooligosaccharide--protein glycosyltransferase subunit STT3B OS=Homo sapiens GN=STT3B PE=1 SV=1
SURF4_HUMAN	transmembrane receptor regulatory/adaptor protein(PC00226);oxidase(PC00176)	protein binding(GO:0005515)	99	110.61	13	4	3	30394	Surfeit locus protein 4 OS=Homo sapiens GN=SURF4 PE=1 SV=3
SYFB_HUMAN	nucleic acid binding(PC00171);aminoacyl-tRNA synthetase(PC00142)	nucleotide binding(GO:0000166);magnesium ion binding(GO:0000287);RNA binding(GO:0003723);phenylalanine-tRNA ligase activity(GO:0004826);ATP binding(GO:0005524);aminoacyl-tRNA ligase activity(GO:0004812);ligase activity(GO:0016874)	96.8	73.91	4	3	2	66116	Phenylalanine--tRNA ligase beta subunit OS=Homo sapiens GN=FARSB PE=1 SV=3
SYK_HUMAN	RNA binding protein(PC00171);aminoacyl-tRNA synthetase(PC00031)	tRNA binding(GO:0000049);lysine-tRNA ligase activity(GO:0004824);protein binding(GO:0005515);ATP binding(GO:0005524);amino acid binding(GO:0016597);metal ion binding(GO:0046872);nucleotide binding(GO:0000166);nucleic acid binding(GO:0003676);aminoacyl-tRNA ligase activity(GO:0004812);ligase activity(GO:0016874)	99.2	185.81	16	11	10	71497	Isoform Mitochondrial of Lysine--tRNA ligase OS=Homo sapiens GN=KARS
SYLC_HUMAN	aminoacyl-tRNA synthetase(PC00142)	aminoacyl-tRNA editing activity(GO:0002161);leucine-tRNA ligase activity(GO:0004823);protein binding(GO:0005515);ATP binding(GO:0005524);nucleotide binding(GO:0000166);aminoacyl-tRNA ligase activity(GO:0004812);ligase activity(GO:0016874)	99	134.53	6	7	5	134466	Leucine--tRNA ligase_ cytoplasmic OS=Homo sapiens GN=LARS PE=1 SV=2
SYMC_HUMAN	aminoacyl-tRNA synthetase(PC00142)	aminoacyl-tRNA ligase activity(GO:0004812);ATP binding(GO:0005524);nucleotide binding(GO:0000166);tRNA binding(GO:0000049);methionine-tRNA ligase activity(GO:0004825);RNA binding(GO:0003723);ligase activity(GO:0016874)	99.2	169.35	15	8	8	101116	Methionine--tRNA ligase_ cytoplasmic OS=Homo sapiens GN=MARS PE=1 SV=2
T2H2L_HUMAN	transcription factor	zinc ion binding (GO:0008270)	98.8	93.48	8	4	3	44452	General transcription factor IIH subunit 2-like protein OS=Homo sapiens GN=GTF2H2C PE=1 SV=1
TBA1A_HUMAN	tubulin(PC00085)	GTPase activity(GO:0003924);structural molecule activity(GO:0005198);structural constituent of cytoskeleton(GO:0005200);protein binding(GO:0005515);GTP binding(GO:0005525);protein domain specific binding(GO:0019904);nucleotide binding(GO:0000166)	99	185.72	21	8	5	50136	Tubulin alpha-1A chain OS=Homo sapiens GN=TUBA1A PE=1 SV=1
TBB2A_HUMAN	tubulin(PC00085)	GTPase activity(GO:0003924);structural constituent of cytoskeleton(GO:0005200);GTP binding(GO:0005525);nucleotide binding(GO:0000166)	99.2	227.71	33	12	2	49907	Tubulin beta-2A chain OS=Homo sapiens GN=TUBB2A PE=1 SV=1
TBB2B_HUMAN	tubulin(PC00085)	nucleotide binding(GO:0000166);GTPase activity(GO:0003924);structural constituent of cytoskeleton(GO:0005200);GTP binding(GO:0005525);protein binding(GO:0005515)	99.2	227.71	33	12	2	49953	Tubulin beta-2B chain OS=Homo sapiens GN=TUBB2B PE=1 SV=1
TBL2_HUMAN	unknown	phosphoprotein binding (GO:0051219); poly(A) RNA binding (GO:0044822); protein kinase binding (GO:0019901); translation initiation factor binding (GO:0031369)	99.2	192.19	24	10	8	49798	Transducin beta-like protein 2 OS=Homo sapiens GN=TBL2 PE=1 SV=1
TCPB_HUMAN	chaperonin(PC00072)	ATP binding(GO:0005524);unfolded protein binding(GO:0051082);nucleotide binding(GO:0000166);protein binding(GO:0005515);ubiquitin protein ligase binding(GO:0031625)	99	71.41	7	3	2	57488	T-complex protein 1 subunit beta OS=Homo sapiens GN=CCT2 PE=1 SV=4
TENA_HUMAN	matrix protein	syndecan binding (GO:0045545)	99	141.02	3	4	4	240851	Tenascin OS=Homo sapiens GN=TNC PE=1 SV=3
TENA_HUMAN	signaling molecule(PC00207)	syndecan binding(GO:0045545)	99	141.02	3	4	4	201358	Isoform 3 of Tenascin OS=Homo sapiens GN=TNC
TF2H2_HUMAN	transcription factor(PC00218)	nucleic acid binding(GO:0003676);transcription factor activity, sequence-specific DNA binding(GO:0003700);protein binding(GO:0005515);translation factor activity, RNA binding(GO:0008135);zinc ion binding(GO:0008270);protein N-terminus binding(GO:0047485);protein kinase activity(GO:0004672);DNA-dependent ATPase activity(GO:0008094);RNA polymerase II carboxy-terminal domain kinase activity(GO:00083…	98.8	93.48	8	4	3	44419	General transcription factor IIH subunit 2 OS=Homo sapiens GN=GTF2H2 PE=1 SV=1
TF3C1_HUMAN	transcription factor(PC00218)	protein binding(GO:0005515);DNA binding(GO:0003677)	99.1	162.49	3	7	6	238873	General transcription factor 3C polypeptide 1 OS=Homo sapiens GN=GTF3C1 PE=1 SV=4
TF3C2_HUMAN	transcription factor(PC00218)	no go molecular function listed on uniprot	98.9	101.61	5	6	4	100680	General transcription factor 3C polypeptide 2 OS=Homo sapiens GN=GTF3C2 PE=1 SV=2
TF3C2_HUMAN	transcription factor(PC00218)	DNA binding(GO:0003677)	99	58.74	3	2	1	64003	Isoform 2 of General transcription factor 3C polypeptide 2 OS=Homo sapiens GN=GTF3C2
TF3C4_HUMAN	transcription factor(PC00218)	histone acetyltransferase activity(GO:0004402);protein binding(GO:0005515);enzyme activator activity(GO:0008047);DNA binding(GO:0003677);transferase activity(GO:0016740);transferase activity, transferring acyl groups(GO:0016746)	99.2	162.02	11	7	7	91982	General transcription factor 3C polypeptide 4 OS=Homo sapiens GN=GTF3C4 PE=1 SV=2
TF3C5_HUMAN	DNA binding protein(PC00171)	protein binding(GO:0005515);DNA binding(GO:0003677)	99.2	180.65	18	10	9	59571	General transcription factor 3C polypeptide 5 OS=Homo sapiens GN=GTF3C5 PE=1 SV=2
TIF1B_HUMAN	ubiquitin-protein ligase(PC00142)	zinc ion binding(GO:0008270);metal ion binding(GO:0046872);RNA polymerase II transcription coactivator activity(GO:0001105);DNA binding(GO:0003677);transcription corepressor activity(GO:0003714);protein kinase activity(GO:0004672);ubiquitin-protein transferase activity(GO:0004842);protein binding(GO:0005515);ligase activity(GO:0016874);ubiquitin protein ligase binding(GO:0031625);Krueppel-associa…	99	190.75	16	9	9	88550	Transcription intermediary factor 1-beta OS=Homo sapiens GN=TRIM28 PE=1 SV=5
TITIN_HUMAN	extracellular matrix protein(PC00102);cell adhesion molecule(PC00069)	protein kinase activity(GO:0004672);ATP binding(GO:0005524);protease binding(GO:0002020);protein serine/threonine kinase activity(GO:0004674);protein tyrosine kinase activity(GO:0004713);calcium ion binding(GO:0005509);protein binding(GO:0005515);calmodulin binding(GO:0005516);structural constituent of muscle(GO:0008307);enzyme binding(GO:0019899);protein kinase binding(GO:0019901);telethonin bin…	22.2	91.35	0	19	1	3994506	Isoform 12 of Titin OS=Homo sapiens GN=TTN
TMEDA_HUMAN	transfer/carrier protein(PC00219);vesicle coat protein(PC00150)	protein binding(GO:0005515);syntaxin binding(GO:0019905);protein complex binding(GO:0032403)	99	171.55	36	8	7	24976	Transmembrane emp24 domain-containing protein 10 OS=Homo sapiens GN=TMED10 PE=1 SV=2
TOP2A_HUMAN	DNA topoisomerase(PC00171);isomerase(PC00009);enzyme modulator(PC00017)	magnesium ion binding(GO:0000287);DNA topoisomerase type II (ATP-hydrolyzing) activity(GO:0003918);ATP binding(GO:0005524);DNA binding, bending(GO:0008301);DNA binding(GO:0003677);chromatin binding(GO:0003682);protein kinase C binding(GO:0005080);protein binding(GO:0005515);protein C-terminus binding(GO:0008022);DNA-dependent ATPase activity(GO:0008094);drug binding(GO:0008144);enzyme binding(GO:…	99.2	305.14	26	35	27	174384	DNA topoisomerase 2-alpha OS=Homo sapiens GN=TOP2A PE=1 SV=3
TPM1_HUMAN	actin binding motor protein(PC00085)	actin binding(GO:0003779);structural constituent of cytoskeleton(GO:0005200);protein binding(GO:0005515);cytoskeletal protein binding(GO:0008092);structural constituent of muscle(GO:0008307)	99.2	331.05	77	41	1	32866	Isoform 10 of Tropomyosin alpha-1 chain OS=Homo sapiens GN=TPM1
TPM2_HUMAN	actin binding motor protein(PC00085)	actin binding(GO:0003779);structural constituent of muscle(GO:0008307)	99.2	297	58	28	2	32990	Isoform 2 of Tropomyosin beta chain OS=Homo sapiens GN=TPM2
TPM3L_HUMAN	unknown	this entry is obsolete	99.2	225.23	39	12	0	26269	Putative tropomyosin alpha-3 chain-like protein OS=Homo sapiens PE=5 SV=2
TRI25_HUMAN	ubiquitin ligase	transcription factor activity, sequence-specific DNA binding(GO:0003700);protein binding(GO:0005515);zinc ion binding(GO:0008270);acid-amino acid ligase activity(GO:0016881);poly(A) RNA binding(GO:0044822);ubiquitin protein ligase activity involved in ERAD pathway(GO:1904264);ligase activity(GO:0016874);metal ion binding(GO:0046872)	99	97.1	8	4	3	70974	E3 ubiquitin/ISG15 ligase TRIM25 OS=Homo sapiens GN=TRIM25 PE=1 SV=2
TRI56_HUMAN	ubiquitin-protein ligase(PC00142)	zinc ion binding(GO:0008270);metal ion binding(GO:0046872);ubiquitin-protein transferase activity(GO:0004842);ligase activity(GO:0016874);poly(A) RNA binding(GO:0044822)	99	162.94	9	7	6	81488	E3 ubiquitin-protein ligase TRIM56 OS=Homo sapiens GN=TRIM56 PE=1 SV=3
TRIO_HUMAN	signaling molecule(PC00207);guanyl-nucleotide exchange factor(PC00095)	protein serine/threonine kinase activity(GO:0004674);guanyl-nucleotide exchange factor activity(GO:0005085);Rho guanyl-nucleotide exchange factor activity(GO:0005089);protein binding(GO:0005515);ATP binding(GO:0005524);enzyme binding(GO:0019899);nucleotide binding(GO:0000166);protein kinase activity(GO:0004672);kinase activity(GO:0016301);transferase activity(GO:0016740)	99	96.19	1	3	1	346901	Triple functional domain protein OS=Homo sapiens GN=TRIO PE=1 SV=2
TRIP4_HUMAN	transcription cofactor(PC00218)	zinc ion binding(GO:0008270);protease binding(GO:0002020);transcription coactivator activity(GO:0003713);protein binding(GO:0005515);ligand-dependent nuclear receptor binding(GO:0016922);estrogen receptor binding(GO:0030331);histone acetyltransferase binding(GO:0035035);ubiquitin-like protein ligase binding(GO:0044389);metal ion binding(GO:0046872)	98.3	74.72	5	5	2	66146	Activating signal cointegrator 1 OS=Homo sapiens GN=TRIP4 PE=1 SV=4
TRM1L_HUMAN	unknown	RNA binding(GO:0003723);tRNA binding(GO:0000049);poly(A) RNA binding(GO:0044822);metal ion binding(GO:0046872);methyltransferase activity(GO:0008168);transferase activity(GO:0016740)	98.4	138.33	7	3	3	81747	TRMT1-like protein OS=Homo sapiens GN=TRMT1L PE=1 SV=2
TRY1_HUMAN	serine protease(PC00190);serine protease(PC00203)	serine-type endopeptidase activity(GO:0004252);peptidase activity(GO:0008233);hydrolase activity(GO:0016787);serine-type peptidase activity(GO:0008236);metal ion binding(GO:0046872)	89.2	33.58	11	2	2	26558	Trypsin-1 OS=Homo sapiens GN=PRSS1 PE=1 SV=1
TXTP_HUMAN	amino acid transporter(PC00227);mitochondrial carrier protein(PC00046);transfer/carrier protein(PC00158);ribosomal protein(PC00219);calmodulin(PC00171)	citrate transmembrane transporter activity(GO:0015137)	99.1	124.44	16	5	5	34013	Tricarboxylate transport protein_ mitochondrial OS=Homo sapiens GN=SLC25A1 PE=1 SV=2
U2AF1_HUMAN	ribonucleoprotein(PC00171)	nucleotide binding(GO:0000166);nucleic acid binding(GO:0003676);RNA binding(GO:0003723);metal ion binding(GO:0046872);protein binding(GO:0005515);poly(A) RNA binding(GO:0044822)	99.1	167.63	35	8	1	27872	Splicing factor U2AF 35 kDa subunit OS=Homo sapiens GN=U2AF1 PE=1 SV=3
UACA_HUMAN	unknown	molecular_function(GO:0003674);protein binding(GO:0005515)	97.8	108.39	3	5	2	162504	Uveal autoantigen with coiled-coil domains and ankyrin repeats OS=Homo sapiens GN=UACA PE=1 SV=2
UBP16_HUMAN	ubiquitin hydrolase	transcription coactivator activity(GO:0003713);cysteine-type endopeptidase activity(GO:0004197);ubiquitin-specific protease activity(GO:0004843);zinc ion binding(GO:0008270);histone binding(GO:0042393);ubiquitin binding(GO:0043130);peptidase activity(GO:0008233);cysteine-type peptidase activity(GO:0008234);hydrolase activity(GO:0016787);ubiquitinyl hydrolase activity(GO:0036459);metal ion binding…	98.4	115.63	4	3	3	93570	Ubiquitin carboxyl-terminal hydrolase 16 OS=Homo sapiens GN=USP16 PE=1 SV=1
UT14A_HUMAN	ribosomal protein(PC00171);nuclease(PC00031)	protein binding(GO:0005515);poly(A) RNA binding(GO:0044822)	99.2	169.2	17	10	1	87978	U3 small nucleolar RNA-associated protein 14 homolog A OS=Homo sapiens GN=UTP14A PE=1 SV=1
UTP20_HUMAN	proteasome component	protein binding(GO:0005515);poly(A) RNA binding(GO:0044822)	98.2	72.1	1	5	3	318385	Small subunit processome component 20 homolog OS=Homo sapiens GN=UTP20 PE=1 SV=3
VAPA_HUMAN	membrane trafficking regulatory protein(PC00150)	signal transducer activity(GO:0004871);protein binding(GO:0005515);microtubule binding(GO:0008017);protein domain specific binding(GO:0019904);FFAT motif binding(GO:0033149);protein heterodimerization activity(GO:0046982)	99	144.99	33	7	7	27893	Vesicle-associated membrane protein-associated protein A OS=Homo sapiens GN=VAPA PE=1 SV=3
VAPB_HUMAN	membrane trafficking regulatory protein(PC00150)	protein binding(GO:0005515);microtubule binding(GO:0008017);enzyme binding(GO:0019899);FFAT motif binding(GO:0033149);protein homodimerization activity(GO:0042803);protein heterodimerization activity(GO:0046982);beta-tubulin binding(GO:0048487)	99	171.63	41	8	8	27228	Vesicle-associated membrane protein-associated protein B/C OS=Homo sapiens GN=VAPB PE=1 SV=3
VTNC_HUMAN	cell adhesion molecule(PC00069)	scavenger receptor activity(GO:0005044);polysaccharide binding(GO:0030247);extracellular matrix binding(GO:0050840);integrin binding(GO:0005178);protein binding(GO:0005515);heparin binding(GO:0008201)	99	108.64	8	5	5	54306	Vitronectin OS=Homo sapiens GN=VTN PE=1 SV=1
WBP11_HUMAN	RNA binding protein	protein phosphatase type 1 regulator activity(GO:0008599);single-stranded DNA binding(GO:0003697);protein binding(GO:0005515);poly(A) RNA binding(GO:0044822);WW domain binding(GO:0050699)	98.6	113.96	6	3	3	69998	WW domain-binding protein 11 OS=Homo sapiens GN=WBP11 PE=1 SV=1
WDR5_HUMAN	wd repeat protein	histone-lysine N-methyltransferase activity (GO:0018024); methylated histone binding (GO:0035064)	99.1	151.67	22	5	5	36589	WD repeat-containing protein 5 OS=Homo sapiens GN=WDR5 PE=1 SV=1
WDR82_HUMAN	methyltransferase(PC00220)	chromatin binding(GO:0003682);protein binding(GO:0005515);histone methyltransferase activity (H3-K4 specific)(GO:0042800)	98.2	116.29	12	4	2	35079	WD repeat-containing protein 82 OS=Homo sapiens GN=WDR82 PE=1 SV=1
YBOX3_HUMAN	RNA binding protein	DNA binding(GO:0003677);nucleic acid binding(GO:0003676);RNA polymerase II regulatory region sequence-specific DNA binding(GO:0000977);transcriptional repressor activity, RNA polymerase II transcription regulatory region sequence-specific binding(GO:0001227);double-stranded DNA binding(GO:0003690);single-stranded DNA binding(GO:0003697);transcription factor activity, sequence-specific DNA binding…	99	202.05	26	12	1	40090	Y-box-binding protein 3 OS=Homo sapiens GN=YBX3 PE=1 SV=4
YTDC1_HUMAN	mRNA Binding protein	N6-methyladenosine-containing RNA binding (GO:1990247); poly(A) RNA binding (GO:0044822); RNA binding (GO:0003723)	99	86.86	7	4	4	84700	YTH domain-containing protein 1 OS=Homo sapiens GN=YTHDC1 PE=1 SV=3
YTDC1_HUMAN	mRNA binding protein	RNA binding(GO:0003723);protein binding(GO:0005515);poly(A) RNA binding(GO:0044822);N6-methyladenosine-containing RNA binding(GO:1990247)	99	86.86	7	4	4	82692	Isoform 2 of YTH domain-containing protein 1 OS=Homo sapiens GN=YTHDC1
ZBT7A_HUMAN	zinc finger transcription factor(PC00218)	DNA binding ( GO:0003677); histone acetyltransferase binding (GO:0035035); metal ion binding (GO:0046872); RNA polymerase II core promoter proximal region sequence-specific DNA binding (GO:0000978); transcriptional repressor activity, RNA polymerase II core promoter proximal region sequence-specific binding (GO:0001078)	99	178.56	22	6	6	61439	Zinc finger and BTB domain-containing protein 7A OS=Homo sapiens GN=ZBTB7A PE=1 SV=1
ZC3H4_HUMAN	zinc finger transcription factor(PC00218)	poly(A) RNA binding(GO:0044822);metal ion binding(GO:0046872)	99.1	166.39	7	6	5	140256	Zinc finger CCCH domain-containing protein 4 OS=Homo sapiens GN=ZC3H4 PE=1 SV=3
ZC3HF_HUMAN	zinc finger transcription factor(PC00218)	protein binding(GO:0005515);poly(A) RNA binding(GO:0044822);metal ion binding(GO:0046872)	99.1	139.28	14	6	5	48603	Zinc finger CCCH domain-containing protein 15 OS=Homo sapiens GN=ZC3H15 PE=1 SV=1
ZCH18_HUMAN	zinc finger transcription factor(PC00218)	metal ion binding(GO:0046872);poly(A) RNA binding(GO:0044822)	98.9	144.78	7	6	1	106379	Zinc finger CCCH domain-containing protein 18 OS=Homo sapiens GN=ZC3H18 PE=1 SV=2
ZGPAT_HUMAN	zinc finger transcription protein	RNA polymerase II core promoter proximal region sequence-specific DNA binding(GO:0000978);transcriptional repressor activity, RNA polymerase II core promoter proximal region sequence-specific binding(GO:0001078);transcription factor activity, sequence-specific DNA binding(GO:0003700);protein binding(GO:0005515);sequence-specific DNA binding(GO:0043565);metal ion binding(GO:0046872);nucleic acid b…	99	103.27	10	4	4	57359	Zinc finger CCCH-type with G patch domain-containing protein OS=Homo sapiens GN=ZGPAT PE=1 SV=3
ZN460_HUMAN	KRAB box transcription factor(PC00218)	RNA polymerase II core promoter proximal region sequence-specific DNA binding(GO:0000978);protein binding(GO:0005515);metal ion binding(GO:0046872);nucleic acid binding(GO:0003676);DNA binding(GO:0003677)	98.9	107.06	7	5	3	63665	Zinc finger protein 460 OS=Homo sapiens GN=ZNF460 PE=1 SV=2
ZN574_HUMAN	KRAB box transcription factor(PC00218)	nucleic acid binding(GO:0003676);metal ion binding(GO:0046872);DNA binding(GO:0003677)	98.6	78.41	4	4	3	98900	Zinc finger protein 574 OS=Homo sapiens GN=ZNF574 PE=1 SV=2
ZN629_HUMAN	zinc finger protein	DNA binding(GO:0003677);transcription factor activity, sequence-specific DNA binding(GO:0003700);metal ion binding(GO:0046872);nucleic acid binding(GO:0003676)	98.9	91.97	4	5	2	96620	Zinc finger protein 629 OS=Homo sapiens GN=ZNF629 PE=1 SV=2
ZN768_HUMAN	KRAB box transcription factor(PC00218)	DNA binding(GO:0003677);metal ion binding(GO:0046872);nucleic acid binding(GO:0003676);poly(A) RNA binding(GO:0044822)	99.1	123.59	11	7	5	60229	Zinc finger protein 768 OS=Homo sapiens GN=ZNF768 PE=1 SV=2
ZNF24_HUMAN	nucleic acid binding(PC00171)	DNA binding(GO:0003677);transcription factor activity, sequence-specific DNA binding(GO:0003700);protein binding(GO:0005515);zinc ion binding(GO:0008270);sequence-specific DNA binding(GO:0043565);nucleic acid binding(GO:0003676);metal ion binding(GO:0046872)	94.3	62.92	7	3	1	42155	Zinc finger protein 24 OS=Homo sapiens GN=ZNF24 PE=1 SV=4
