# Supplementary material for: Targeting the PI3K/Akt/mTOR signalling pathway in Cystic Fibrosis
Source: Sci Rep. 2017 Aug 9;7:7642. doi: 10.1038/s41598-017-06588-z (PMC5550428; doi:10.1038/s41598-017-06588-z)
Supplement: Supplementary file 3 — Supplementary Table 2 [file 41598_2017_6588_MOESM3_ESM.xls]

## Sheet: WT CFTR IP
WT CFTR Immunoprecipitation (GO and MS Results)		Gene Ontology (GO)	Mass Spectrometry (MS)
Accession	Protein Class	GO Molecular Function	Score	-10lgP	Coverage	Peptides	Unique	MW	Name
1433T_HUMAN	chaperone(PC00072)	protein domain specific binding(GO:0019904);protein binding(GO:0005515);protein C-terminus binding(GO:0008022);ion channel binding(GO:0044325);protein N-terminus binding(GO:0047485);14-3-3 protein binding(GO:0071889)	99.1	139.41	20	5	1	27764	14-3-3 protein theta OS=Homo sapiens GN=YWHAQ PE=1 SV=1
1433Z_HUMAN	chaperone(PC00072)	protein domain specific binding(GO:0019904);protein binding(GO:0005515);transcription factor binding(GO:0008134);protein kinase binding(GO:0019901);ubiquitin protein ligase binding(GO:0031625);identical protein binding(GO:0042802);poly(A) RNA binding(GO:0044822);kinase activity(GO:0016301);monooxygenase activity(GO:0004497)	99.2	217.98	42	11	7	27745	14-3-3 protein zeta/delta OS=Homo sapiens GN=YWHAZ PE=1 SV=1
1B08_HUMAN	HLA class I histocompatibility antigen	chaperone binding (GO:0051087);peptide antigen binding (GO:0042605);TAP binding (GO:0046977)	99	171.85	27	7	0	40331	HLA class I histocompatibility antigen B-8 alpha chain OS=Homo sapiens GN=HLA-B PE=1 SV=1
1B39_HUMAN	HLA class I histocompatibility antigen	peptide antigen binding (GO:0042605)	99	173.56	27	7	0	40328	HLA class I histocompatibility antigen B-39 alpha chain OS=Homo sapiens GN=HLA-B PE=1 SV=1
1C06_HUMAN	HLA class I histocompatibility antigen	peptide antigen binding (GO:0042605)	99.1	180.19	20	5	1	40969	HLA class I histocompatibility antigen_ Cw-6 alpha chain OS=Homo sapiens GN=HLA-C PE=2 SV=2
1C18_HUMAN	HLA class I histocompatibility antigen	peptide antigen binding (GO:0042605)	99.1	180.19	20	5	1	40933	HLA class I histocompatibility antigen_ Cw-18 alpha chain OS=Homo sapiens GN=HLA-C PE=2 SV=1
ABCAD_HUMAN	ATP-binding cassette (ABC) transporter(PC00227)	phospholipid transporter activity(GO:0005548);cholesterol transporter activity(GO:0017127);ATPase activity, coupled to transmembrane movement of substances(GO:0042626);transporter activity(GO:0005215);ATP binding(GO:0005524);nucleotide binding(GO:0000166);ATPase activity(GO:0016887)	13.8	70.37	1	7	1	576166	ATP-binding cassette sub-family A member 13 OS=Homo sapiens GN=ABCA13 PE=2 SV=3
ABCF1_HUMAN	ATP-binding cassette (ABC) transporter(PC00227);translation elongation factor(PC00003);hydrolase(PC00171)	protein binding(GO:0005515);ATP binding(GO:0005524);translation factor activity, RNA binding(GO:0008135);translation activator activity(GO:0008494);ATPase activity(GO:0016887);ribosome binding(GO:0043022);poly(A) RNA binding(GO:0044822);nucleotide binding(GO:0000166)	99.2	242.49	22	20	17	95926	ATP-binding cassette sub-family F member 1 OS=Homo sapiens GN=ABCF1 PE=1 SV=2
ABCF3_HUMAN	ATP-binding cassette (ABC) transporter(PC00227);translation elongation factor(PC00003);hydrolase(PC00171)	protein binding(GO:0005515);ATP binding(GO:0005524);ATPase activity(GO:0016887);nucleotide binding(GO:0000166)	98.9	131.66	8	4	3	79745	ATP-binding cassette sub-family F member 3 OS=Homo sapiens GN=ABCF3 PE=1 SV=2
ACINU_HUMAN	DNA helicase(PC00171);chromatin/chromatin-binding protein(PC00009);helicase(PC00011)	nucleotide binding(GO:0000166);nucleic acid binding(GO:0003676);protein binding(GO:0005515);ATPase activity(GO:0016887);enzyme binding(GO:0019899);poly(A) RNA binding(GO:0044822);RNA binding(GO:0003723)	99	113.99	7	6	0	150557	Isoform 4 of Apoptotic chromatin condensation inducer in the nucleus OS=Homo sapiens GN=ACIN1
ACSL3_HUMAN	ligase(PC00142)	catalytic activity(GO:0003824);long-chain fatty acid-CoA ligase activity(GO:0004467);ATP binding(GO:0005524);protein kinase binding(GO:0019901);protein domain specific binding(GO:0019904);nucleotide binding(GO:0000166);ligase activity(GO:0016874)	99.1	159.18	9	5	5	80420	Long-chain-fatty-acid--CoA ligase 3 OS=Homo sapiens GN=ACSL3 PE=1 SV=3
ACSL4_HUMAN	ligase(PC00142)	catalytic activity(GO:0003824);long-chain fatty acid-CoA ligase activity(GO:0004467);ATP binding(GO:0005524);very long-chain fatty acid-CoA ligase activity(GO:0031957);arachidonate-CoA ligase activity(GO:0047676);nucleotide binding(GO:0000166);ligase activity(GO:0016874)	98.7	107.1	7	3	2	79188	Long-chain-fatty-acid--CoA ligase 4 OS=Homo sapiens GN=ACSL4 PE=1 SV=2
ACTBL_HUMAN	actin and actin related protein(PC00085)	molecular_function(GO:0003674);ATP binding(GO:0005524);nucleotide binding(GO:0000166)	99	224.91	33	24	6	42003	Beta-actin-like protein 2 OS=Homo sapiens GN=ACTBL2 PE=1 SV=2
ACTC_HUMAN	actin and actin related protein(PC00085)	ATP binding(GO:0005524);ATPase activity(GO:0016887);myosin binding(GO:0017022);nucleotide binding(GO:0000166)	99.2	317.06	55	50	1	42019	Actin_ alpha cardiac muscle 1 OS=Homo sapiens GN=ACTC1 PE=1 SV=1
ACTG_HUMAN	actin and actin related protein(PC00085)	structural constituent of cytoskeleton(GO:0005200);protein binding(GO:0005515);ATP binding(GO:0005524);ubiquitin protein ligase binding(GO:0031625);identical protein binding(GO:0042802);nucleotide binding(GO:0000166)	99	371.87	80	67	1	41793	Actin cytoplasmic 2 OS=Homo sapiens GN=ACTG1 PE=1 SV=1
ACTN1_HUMAN	non-motor actin binding protein(PC00085)	actin binding(GO:0003779);calcium ion binding(GO:0005509);actin filament binding(GO:0051015);double-stranded RNA binding(GO:0003725);integrin binding(GO:0005178);protein binding(GO:0005515);vinculin binding(GO:0017166);ligand-dependent nuclear receptor transcription coactivator activity(GO:0030374);protein homodimerization activity(GO:0042803);ion channel binding(GO:0044325);metal ion binding(GO:…	99.2	206.17	14	11	9	102709	Isoform 2 of Alpha-actinin-1 OS=Homo sapiens GN=ACTN1
ACTN4_HUMAN	non-motor actin binding protein(PC00085)	RNA polymerase II regulatory region sequence-specific DNA binding(GO:0000977);nucleoside binding(GO:0001882);actin binding(GO:0003779);integrin binding(GO:0005178);calcium ion binding(GO:0005509);protein binding(GO:0005515);ligand-dependent nuclear receptor transcription coactivator activity(GO:0030374);chromatin DNA binding(GO:0031490);nuclear hormone receptor binding(GO:0035257);protein homodim…	99.2	239.56	17	14	12	104854	Alpha-actinin-4 OS=Homo sapiens GN=ACTN4 PE=1 SV=2
AFAD_HUMAN	Adherin junction protein	protein binding(GO:0005515);protein C-terminus binding(GO:0008022);Ras GTPase binding(GO:0017016);cell adhesion molecule binding(GO:0050839)	99	49.79	1	3	1	206803	Afadin OS=Homo sapiens GN=MLLT4 PE=1 SV=3
AFF4_HUMAN	transcription factor(PC00218)	transcription factor activity, sequence-specific DNA binding(GO:0003700);protein binding(GO:0005515)	84.3	92.41	2	2	2	127459	AF4/FMR2 family member 4 OS=Homo sapiens GN=AFF4 PE=1 SV=1
AGRIN_HUMAN	receptor(PC00197);extracellular matrix linker protein(PC00102)	calcium ion binding(GO:0005509);laminin binding(GO:0043236);dystroglycan binding(GO:0002162);structural constituent of cytoskeleton(GO:0005200);protein binding(GO:0005515);acetylcholine receptor regulator activity(GO:0030548);sialic acid binding(GO:0033691);chondroitin sulfate binding(GO:0035374);heparan sulfate proteoglycan binding(GO:0043395);molecular_function(GO:0003674)	99.2	159.35	4	8	7	214844	Isoform 6 of Agrin OS=Homo sapiens GN=AGRN
AINX_HUMAN	structural protein(PC00211);intermediate filament(PC00085)	structural constituent of cytoskeleton(GO:0005200);structural molecule activity(GO:0005198)	98.2	72.18	6	3	3	55391	Alpha-internexin OS=Homo sapiens GN=INA PE=1 SV=2
AKAP2_HUMAN	Kinase Anchor protein	no go molecular function listed in uniprot	93.3	67.21	2	3	2	122071	Isoform 2 of A-kinase anchor protein 2 OS=Homo sapiens GN=AKAP2
AKAP9_HUMAN	chromatin/chromatin-binding protein(PC00171);hydrolase(PC00009);kinase modulator(PC00077)	protein complex scaffold(GO:0032947);kinase activity(GO:0016301);receptor binding(GO:0005102);protein binding(GO:0005515);potassium channel regulator activity(GO:0015459);protein kinase A regulatory subunit binding(GO:0034237);ion channel binding(GO:0044325)	93	70.39	1	6	2	455426	Isoform 6 of A-kinase anchor protein 9 OS=Homo sapiens GN=AKAP9
ANKH1_HUMAN	Ankyrin repeat protein	RNA binding(GO:0003723);nucleic acid binding(GO:0003676);protein binding(GO:0005515);poly(A) RNA binding(GO:0044822)	99.1	123.01	2	5	4	269455	Ankyrin repeat and KH domain-containing protein 1 OS=Homo sapiens GN=ANKHD1 PE=1 SV=1
ANXA2_HUMAN	Calcium binding protein	phospholipase inhibitor activity(GO:0004859);calcium ion binding(GO:0005509);calcium-dependent phospholipid binding(GO:0005544);cytoskeletal protein binding(GO:0008092);farnesyltranstransferase activity(GO:0004311);protease binding(GO:0002020);protein binding(GO:0005515);phosphatidylinositol-4,5-bisphosphate binding(GO:0005546);Rab GTPase binding(GO:0017137);phospholipase A2 inhibitor activity(GO…	99	323.44	66	35	10	38604	Annexin A2 OS=Homo sapiens GN=ANXA2 PE=1 SV=2
AP1G1_HUMAN	transmembrane receptor regulatory/adaptor protein(PC00226)	transporter activity(GO:0005215);protein binding(GO:0005515);protein transporter activity(GO:0008565);Rab GTPase binding(GO:0017137);kinesin binding(GO:0019894);GTP-dependent protein binding(GO:0030742)	99	43.32	2	3	0	91723	Isoform 2 of AP-1 complex subunit gamma-1 OS=Homo sapiens GN=AP1G1
AP2B1_HUMAN	membrane traffic protein(PC00150)	protein transporter activity(GO:0008565);signal sequence binding(GO:0005048);protein binding(GO:0005515);clathrin binding(GO:0030276);protein complex binding(GO:0032403);clathrin adaptor activity(GO:0035615)	99	178.46	12	10	10	98118	Isoform 3 of AP-2 complex subunit beta OS=Homo sapiens GN=AP2B1
AQR_HUMAN	DNA helicase(PC00171);RNA helicase(PC00009);endoribonuclease(PC00011);helicase(PC00031);nuclease(PC00032);hydrolase(PC00094)	protein binding(GO:0005515);poly(A) RNA binding(GO:0044822);RNA binding(GO:0003723)	99	69.46	2	4	2	171294	Intron-binding protein aquarius OS=Homo sapiens GN=AQR PE=1 SV=4
ARC1A_HUMAN	actin family cytoskeletal protein(PC00085)	actin filament binding(GO:0051015);actin binding(GO:0003779)	99	111.79	15	3	3	41569	Actin-related protein 2/3 complex subunit 1A OS=Homo sapiens GN=ARPC1A PE=1 SV=2
ARH40_HUMAN	signaling molecule(PC00207);guanyl-nucleotide exchange factor(PC00095)	Rho guanyl-nucleotide exchange factor activity(GO:0005089);protein binding(GO:0005515);guanyl-nucleotide exchange factor activity(GO:0005085)	99.2	145.85	5	7	7	164657	Rho guanine nucleotide exchange factor 40 OS=Homo sapiens GN=ARHGEF40 PE=1 SV=3
ARHG1_HUMAN	guanyl-nucleotide exchange factor(PC00095)	Rho guanyl-nucleotide exchange factor activity(GO:0005089);GTPase activator activity(GO:0005096);protein binding(GO:0005515);poly(A) RNA binding(GO:0044822);guanyl-nucleotide exchange factor activity(GO:0005085)	98.7	87.27	5	4	4	104066	Isoform 3 of Rho guanine nucleotide exchange factor 1 OS=Homo sapiens GN=ARHGEF1
ARI1A_HUMAN	transcription factor	DNA binding(GO:0003677);transcription coactivator activity(GO:0003713);protein binding(GO:0005515);ligand-dependent nuclear receptor binding(GO:0016922);nucleosome binding(GO:0031491)	99.2	180.53	5	8	8	242042	AT-rich interactive domain-containing protein 1A OS=Homo sapiens GN=ARID1A PE=1 SV=3
ARP3_HUMAN	actin and actin related protein(PC00085)	ATP binding(GO:0005524);structural constituent of cytoskeleton(GO:0005200);protein binding(GO:0005515);actin filament binding(GO:0051015);nucleotide binding(GO:0000166);actin binding(GO:0003779)	99	101.46	10	5	3	47371	Actin-related protein 3 OS=Homo sapiens GN=ACTR3 PE=1 SV=3
ARPC2_HUMAN	plasma protein	structural constituent of cytoskeleton(GO:0005200);protein binding(GO:0005515);kinesin binding(GO:0019894);AP-1 adaptor complex binding(GO:0035650);Arp2/3 complex binding(GO:0071933);actin filament binding(GO:0051015);actin binding(GO:0003779)	99	122.08	14	6	6	34333	Actin-related protein 2/3 complex subunit 2 OS=Homo sapiens GN=ARPC2 PE=1 SV=1
ASCC3_HUMAN	nucleic acid binding(PC00171)	ATP binding (GO:0005524); ATP-dependent 3'-5' DNA helicase activity (GO:0043140); poly(A) RNA binding (GO:0044822)	99.2	143.14	3	7	7	251458	Activating signal cointegrator 1 complex subunit 3 OS=Homo sapiens GN=ASCC3 PE=1 SV=3
ASPH_HUMAN	plasma protein	calcium ion binding (GO:0005509); electron carrier activity (GO:0009055); ion channel binding (GO:0044325); peptide-aspartate beta-dioxygenase activity (GO:0004597); structural constituent of muscle (GO:0008307); structural molecule activity (GO:0005198)	99	101.95	6	4	4	85863	Aspartyl/asparaginyl beta-hydroxylase OS=Homo sapiens GN=ASPH PE=1 SV=3
ASPH_HUMAN	hydroxylase(PC00176)	peptide-aspartate beta-dioxygenase activity(GO:0004597);structural molecule activity(GO:0005198);calcium ion binding(GO:0005509);protein binding(GO:0005515);structural constituent of muscle(GO:0008307);electron carrier activity(GO:0009055);ion channel binding(GO:0044325);oxidoreductase activity(GO:0016491);metal ion binding(GO:0046872);dioxygenase activity(GO:0051213)	99	101.95	6	4	4	83268	Isoform 10 of Aspartyl/asparaginyl beta-hydroxylase OS=Homo sapiens GN=ASPH
ASPM_HUMAN	non-motor actin binding protein(PC00085)	calmodulin binding(GO:0005516)	99	46.72	0	2	1	409801	Abnormal spindle-like microcephaly-associated protein OS=Homo sapiens GN=ASPM PE=1 SV=2
AT1A1_HUMAN	cation transporter(PC00227);ion channel(PC00068);hydrolase(PC00133)	nucleotide binding(GO:0000166);sodium:potassium-exchanging ATPase activity(GO:0005391);protein binding(GO:0005515);ATP binding(GO:0005524);phosphatase activity(GO:0016791);protein kinase binding(GO:0019901);protein domain specific binding(GO:0019904);ankyrin binding(GO:0030506);potassium ion binding(GO:0030955);sodium ion binding(GO:0031402);ADP binding(GO:0043531);phosphatidylinositol 3-kinase b…	99.2	178.07	9	8	3	112896	Sodium/potassium-transporting ATPase subunit alpha-1 OS=Homo sapiens GN=ATP1A1 PE=1 SV=1
AT2A2_HUMAN	cation transporter(PC00227);ion channel(PC00068);hydrolase(PC00133)	calcium-transporting ATPase activity(GO:0005388);ATP binding(GO:0005524);metal ion binding(GO:0046872);nucleotide binding(GO:0000166);hydrolase activity(GO:0016787);calcium ion binding(GO:0005509);protein binding(GO:0005515);protein C-terminus binding(GO:0008022);enzyme binding(GO:0019899);lutropin-choriogonadotropic hormone receptor binding(GO:0031775);S100 protein binding(GO:0044548);calcium-tr…	99	155.39	12	9	8	114757	Sarcoplasmic/endoplasmic reticulum calcium ATPase 2 OS=Homo sapiens GN=ATP2A2 PE=1 SV=1
AT5F1_HUMAN	ATP synthase(PC00227)	protein binding(GO:0005515);transmembrane transporter activity(GO:0022857);ATPase activity(GO:0016887);proton-transporting ATP synthase activity, rotational mechanism(GO:0046933);hydrogen ion transmembrane transporter activity(GO:0015078)	83.9	59.36	8	2	2	28909	ATP synthase F(0) complex subunit B1_ mitochondrial OS=Homo sapiens GN=ATP5F1 PE=1 SV=2
ATD3A_HUMAN	hydrolase(PC00121)	ATP binding(GO:0005524);nucleotide binding(GO:0000166)	99.2	212.82	15	9	3	71369	ATPase family AAA domain-containing protein 3A OS=Homo sapiens GN=ATAD3A PE=1 SV=2
ATPA_HUMAN	ATP synthase(PC00227);anion channel(PC00068);ligand-gated ion channel(PC00002);ligand-gated ion channel(PC00133);DNA binding protein(PC00049);hydrolase(PC00141)	protein binding(GO:0005515);ATP binding(GO:0005524);transmembrane transporter activity(GO:0022857);MHC class I protein binding(GO:0042288);poly(A) RNA binding(GO:0044822);proton-transporting ATP synthase activity, rotational mechanism(GO:0046933);proton-transporting ATPase activity, rotational mechanism(GO:0046961);ATPase activity(GO:0016887);nucleotide binding(GO:0000166);hydrolase activity, act…	99.2	229.32	36	19	17	59751	ATP synthase subunit alpha_ mitochondrial OS=Homo sapiens GN=ATP5A1 PE=1 SV=1
ATPB_HUMAN	ATP synthase(PC00227);anion channel(PC00068);ligand-gated ion channel(PC00002);ligand-gated ion channel(PC00133);DNA binding protein(PC00049);hydrolase(PC00141)	ATP binding(GO:0005524);proton-transporting ATP synthase activity, rotational mechanism(GO:0046933);nucleotide binding(GO:0000166);hydrolase activity, acting on acid anhydrides, catalyzing transmembrane movement of substances(GO:0016820);transporter activity(GO:0005215);protein binding(GO:0005515);transmembrane transporter activity(GO:0022857);MHC class I protein binding(GO:0042288);proton-transp…	99	185.92	23	9	9	56560	ATP synthase subunit beta mitochondrial OS=Homo sapiens GN=ATP5B PE=1 SV=3
AURKB_HUMAN	non-receptor serine/threonine protein kinase(PC00220);non-receptor serine/threonine protein kinase(PC00137)	ATP binding(GO:0005524);histone serine kinase activity(GO:0035174);nucleotide binding(GO:0000166);protein kinase activity(GO:0004672);protein serine/threonine kinase activity(GO:0004674);protein serine/threonine/tyrosine kinase activity(GO:0004712);protein binding(GO:0005515);metal ion binding(GO:0046872);kinase activity(GO:0016301);transferase activity(GO:0016740)	99	114.88	11	3	2	39311	Aurora kinase B OS=Homo sapiens GN=AURKB PE=1 SV=3
BAP31_HUMAN	transporter(PC00227);membrane traffic protein(PC00150)	protein binding(GO:0005515);protein complex binding(GO:0032403);MHC class I protein binding(GO:0042288)	81.6	74.93	9	2	2	27992	B-cell receptor-associated protein 31 OS=Homo sapiens GN=BCAP31 PE=1 SV=3
BGH3_HUMAN	signaling molecule(PC00207);cell adhesion molecule(PC00069)	integrin binding(GO:0005178);protein binding(GO:0005515);collagen binding(GO:0005518);extracellular matrix binding(GO:0050840)	98.6	114.38	5	3	3	74681	Transforming growth factor-beta-induced protein ig-h3 OS=Homo sapiens GN=TGFBI PE=1 SV=1
BRD9_HUMAN	chromatin/chromatin-binding protein(PC00171)	nucleic acid binding(GO:0003676);protein binding(GO:0005515);lysine-acetylated histone binding(GO:0070577)	99	90.11	8	3	3	67000	Bromodomain-containing protein 9 OS=Homo sapiens GN=BRD9 PE=1 SV=2
BYST_HUMAN	RNA binding	protein binding(GO:0005515);poly(A) RNA binding(GO:0044822)	99	123.02	10	4	4	49601	Bystin OS=Homo sapiens GN=BYSL PE=1 SV=3
C170B_HUMAN	microtubule protein	no go molecular function listed uniprot	99	58.91	1	2	1	171687	Centrosomal protein of 170 kDa protein B OS=Homo sapiens GN=CEP170B PE=1 SV=4
C1TC_HUMAN	dehydrogenase(PC00176);ligase(PC00092);hydrolase(PC00142)	methylenetetrahydrofolate dehydrogenase (NADP+) activity(GO:0004488);catalytic activity(GO:0003824);formate-tetrahydrofolate ligase activity(GO:0004329);ATP binding(GO:0005524);hydrolase activity(GO:0016787);methenyltetrahydrofolate cyclohydrolase activity(GO:0004477);methylenetetrahydrofolate dehydrogenase [NAD(P)+] activity(GO:0004486);methylenetetrahydrofolate dehydrogenase (NAD+) activity(GO:…	99.2	186.73	12	10	7	101559	C-1-tetrahydrofolate synthase_ cytoplasmic OS=Homo sapiens GN=MTHFD1 PE=1 SV=3
CAD13_HUMAN	cell junction protein(PC00070);cadherin(PC00069)	calcium ion binding(GO:0005509);low-density lipoprotein particle binding(GO:0030169);protein homodimerization activity(GO:0042803);cadherin binding(GO:0045296);adiponectin binding(GO:0055100);lipoprotein particle binding(GO:0071813);metal ion binding(GO:0046872)	98.4	119	6	3	3	78287	Cadherin-13 OS=Homo sapiens GN=CDH13 PE=1 SV=1
CALX_HUMAN	chaperone(PC00072);calcium-binding protein(PC00060)	calcium ion binding(GO:0005509);unfolded protein binding(GO:0051082);glycoprotein binding(GO:0001948);protein binding(GO:0005515);carbohydrate binding(GO:0030246);apolipoprotein binding(GO:0034185);ionotropic glutamate receptor binding(GO:0035255);poly(A) RNA binding(GO:0044822);metal ion binding(GO:0046872)	99	145.37	8	5	5	67568	Calnexin OS=Homo sapiens GN=CANX PE=1 SV=2
CAN1_HUMAN	cysteine protease(PC00190);cysteine protease(PC00081);annexin(PC00121);calmodulin(PC00190)	calcium-dependent cysteine-type endopeptidase activity(GO:0004198);calcium ion binding(GO:0005509);peptidase activity(GO:0008233);cysteine-type peptidase activity(GO:0008234);hydrolase activity(GO:0016787);protein binding(GO:0005515);cytoskeletal protein binding(GO:0008092);metal ion binding(GO:0046872)	99	98.24	5	3	3	81890	Calpain-1 catalytic subunit OS=Homo sapiens GN=CAPN1 PE=1 SV=1
CAN2_HUMAN	cysteine protease(PC00190);cysteine protease(PC00081);annexin(PC00121);calmodulin(PC00190)	calcium-dependent cysteine-type endopeptidase activity(GO:0004198);calcium ion binding(GO:0005509);protein binding(GO:0005515);cytoskeletal protein binding(GO:0008092);cysteine-type peptidase activity(GO:0008234);protein heterodimerization activity(GO:0046982);peptidase activity(GO:0008233);hydrolase activity(GO:0016787);metal ion binding(GO:0046872)	98.9	121.38	6	4	4	79995	Calpain-2 catalytic subunit OS=Homo sapiens GN=CAPN2 PE=1 SV=6
CAPR1_HUMAN	transporter(PC00227)	RNA binding(GO:0003723);poly(A) RNA binding(GO:0044822)	99	144.91	9	6	6	78366	Caprin-1 OS=Homo sapiens GN=CAPRIN1 PE=1 SV=2
CAZA2_HUMAN	non-motor actin binding protein(PC00085)	actin binding(GO:0003779)	99	93.17	16	4	1	32949	F-actin-capping protein subunit alpha-2 OS=Homo sapiens GN=CAPZA2 PE=1 SV=3
CBX3_HUMAN	transcription factor(PC00218);chromatin/chromatin-binding protein(PC00171)	protein binding(GO:0005515);enzyme binding(GO:0019899);protein domain specific binding(GO:0019904);identical protein binding(GO:0042802);histone methyltransferase binding(GO:1990226)	99	128.63	25	4	4	20811	Chromobox protein homolog 3 OS=Homo sapiens GN=CBX3 PE=1 SV=4
CBX8_HUMAN	transcription factor(PC00218);chromatin/chromatin-binding protein(PC00171)	single-stranded RNA binding(GO:0003727);protein binding(GO:0005515);methylated histone binding(GO:0035064);ubiquitin-protein transferase activator activity(GO:0097027)	99	78.42	12	3	3	43396	Chromobox protein homolog 8 OS=Homo sapiens GN=CBX8 PE=1 SV=3
CCAR2_HUMAN	calmodulin(PC00060)	RNA polymerase II core binding(GO:0000993);enzyme inhibitor activity(GO:0004857);protein binding(GO:0005515);enzyme binding(GO:0019899);poly(A) RNA binding(GO:0044822)	99	45.86	2	2	1	102902	Cell cycle and apoptosis regulator protein 2 OS=Homo sapiens GN=CCAR2 PE=1 SV=2
CDK1_HUMAN	non-receptor serine/threonine protein kinase(PC00220);non-receptor tyrosine protein kinase(PC00137);non-receptor serine/threonine protein kinase(PC00193);non-receptor tyrosine protein kinase(PC00167)	protein kinase activity(GO:0004672);ATP binding(GO:0005524);nucleotide binding(GO:0000166);protein serine/threonine kinase activity(GO:0004674);cyclin-dependent protein serine/threonine kinase activity(GO:0004693);protein binding(GO:0005515);RNA polymerase II carboxy-terminal domain kinase activity(GO:0008353);Hsp70 protein binding(GO:0030544);kinase activity(GO:0016301);transferase activity(GO:0…	99.1	169.53	24	7	6	34095	Cyclin-dependent kinase 1 OS=Homo sapiens GN=CDK1 PE=1 SV=3
CDK5_HUMAN	non-receptor serine/threonine protein kinase(PC00220);non-receptor tyrosine protein kinase(PC00137);non-receptor serine/threonine protein kinase(PC00193);non-receptor tyrosine protein kinase(PC00167)	nucleotide binding(GO:0000166);protein kinase activity(GO:0004672);ATP binding(GO:0005524);p53 binding(GO:0002039);protein serine/threonine kinase activity(GO:0004674);cyclin-dependent protein serine/threonine kinase activity(GO:0004693);ErbB-2 class receptor binding(GO:0005176);protein binding(GO:0005515);cytoskeletal protein binding(GO:0008092);kinase activity(GO:0016301);protein kinase binding…	99	45.38	4	2	0	33304	Cyclin-dependent kinase 5 OS=Homo sapiens GN=CDK5 PE=1 SV=3
CEP78_HUMAN	centrosomal localization	no go molecular function listed uniprot	95.8	83.79	7	3	2	78154	Isoform 3 of Centrosomal protein of 78 kDa OS=Homo sapiens GN=CEP78
CFTR_HUMAN	anion channel(PC00227)	nucleotide binding(GO:0000166);chloride channel activity(GO:0005254);channel-conductance-controlling ATPase activity(GO:0005260);ATP binding(GO:0005524);hydrolase activity(GO:0016787);ATPase activity(GO:0016887);ATPase activity, coupled to transmembrane movement of substances(GO:0042626);molecular_function(GO:0003674);bicarbonate transmembrane transporter activity(GO:0015106);chloride transmembra…	99	300.11	21	40	39	168141	Cystic fibrosis transmembrane conductance regulator OS=Homo sapiens GN=CFTR PE=1 SV=3
CHCH3_HUMAN	cristae formation	protein complex scaffold(GO:0032947);transcriptional repressor activity, RNA polymerase II transcription regulatory region sequence-specific binding(GO:0001227);protein binding(GO:0005515);phosphatase binding(GO:0019902)	99	109.34	13	3	3	26152	Coiled-coil-helix-coiled-coil-helix domain-containing protein 3 mitochondrial OS=Homo sapiens GN=CHCHD3 PE=1 SV=1
CHD2_HUMAN	DNA helicase(PC00171);helicase(PC00009)	core promoter sequence-specific DNA binding(GO:0001046);DNA binding(GO:0003677);ATP-dependent DNA helicase activity(GO:0004003);protein binding(GO:0005515);ATP binding(GO:0005524);histone binding(GO:0042393);poly(A) RNA binding(GO:0044822);nucleotide binding(GO:0000166);helicase activity(GO:0004386);hydrolase activity(GO:0016787)	99	107.2	4	6	5	211342	Chromodomain-helicase-DNA-binding protein 2 OS=Homo sapiens GN=CHD2 PE=1 SV=2
CHD4_HUMAN	DNA helicase(PC00171);helicase(PC00009)	DNA binding(GO:0003677);ATP binding(GO:0005524);microtubule binding(GO:0008017);ATP-dependent helicase activity(GO:0008026);zinc ion binding(GO:0008270);nucleic acid binding(GO:0003676);hydrolase activity, acting on acid anhydrides, in phosphorus-containing anhydrides(GO:0016818);metal ion binding(GO:0046872);RNA polymerase II repressing transcription factor binding(GO:0001103);ATP-dependent DNA …	99	50.98	2	2	1	218003	Chromodomain-helicase-DNA-binding protein 4 OS=Homo sapiens GN=CHD4 PE=1 SV=2
CHD8_HUMAN	DNA helicase(PC00171);helicase(PC00009)	p53 binding(GO:0002039);DNA binding(GO:0003677);DNA helicase activity(GO:0003678);chromatin binding(GO:0003682);protein binding(GO:0005515);ATP binding(GO:0005524);beta-catenin binding(GO:0008013);DNA-dependent ATPase activity(GO:0008094);methylated histone binding(GO:0035064);histone binding(GO:0042393);nucleotide binding(GO:0000166);helicase activity(GO:0004386);hydrolase activity(GO:0016787);h…	98.7	92.12	2	4	3	290518	Chromodomain-helicase-DNA-binding protein 8 OS=Homo sapiens GN=CHD8 PE=1 SV=5
CHM4B_HUMAN	transfer/carrier protein(PC00219)	protein binding(GO:0005515);identical protein binding(GO:0042802);protein homodimerization activity(GO:0042803)	98.4	139.85	18	5	5	24950	Charged multivesicular body protein 4b OS=Homo sapiens GN=CHMP4B PE=1 SV=1
CKAP2_HUMAN	non-motor microtubule binding protein(PC00085)	no go molecular function listed uniprot	99	155.99	18	8	8	76987	Cytoskeleton-associated protein 2 OS=Homo sapiens GN=CKAP2 PE=1 SV=1
CKAP2_HUMAN	non-motor microtubule binding protein(PC00085)	protein binding(GO:0005515)	99	155.99	25	8	8	55307	Isoform 2 of Cytoskeleton-associated protein 2 OS=Homo sapiens GN=CKAP2
CKAP5_HUMAN	non-motor microtubule binding protein(PC00085)	cadherin binding involved in cell-cell adhesion (GO:0098641)	99.1	142.28	4	7	5	218524	Isoform 2 of Cytoskeleton-associated protein 5 OS=Homo sapiens GN=CKAP5
CLH1_HUMAN	vesicle coat protein(PC00150)	structural molecule activity(GO:0005198);protein kinase binding(GO:0019901);double-stranded RNA binding(GO:0003725);protein binding(GO:0005515);clathrin light chain binding(GO:0032051);poly(A) RNA binding(GO:0044822)	99.2	184	7	10	8	191613	Clathrin heavy chain 1 OS=Homo sapiens GN=CLTC PE=1 SV=5
CNDD3_HUMAN	nucleic acid binding(PC00171)	chromatin binding(GO:0003682);protein binding(GO:0005515);methylated histone binding(GO:0035064)	99	138.95	4	7	5	168890	Condensin-2 complex subunit D3 OS=Homo sapiens GN=NCAPD3 PE=1 SV=2
CNDH2_HUMAN	nucleic acid binding(PC00171)	protein binding(GO:0005515)	98.6	123.93	9	3	3	68227	Condensin-2 complex subunit H2 OS=Homo sapiens GN=NCAPH2 PE=1 SV=1
CO3_HUMAN	cytokine(PC00207);serine protease inhibitor(PC00083);complement component(PC00095)	cytochrome-c oxidase activity(GO:0004129);heme-copper terminal oxidase activity(GO:0015002);endopeptidase inhibitor activity(GO:0004866);receptor binding(GO:0005102);protein binding(GO:0005515);lipid binding(GO:0008289);C5L2 anaphylatoxin chemotactic receptor binding(GO:0031715);cofactor binding(GO:0048037)	99.1	152.62	6	11	8	187147	Complement C3 OS=Homo sapiens GN=C3 PE=1 SV=2
CO9_HUMAN	apolipoprotein(PC00219);receptor(PC00052);metalloprotease(PC00197);serine protease(PC00190);metalloprotease(PC00153);serine protease(PC00203);complement component(PC00121);cell adhesion molecule(PC00190)		99	124.77	6	5	5	63173	Complement component C9 OS=Homo sapiens GN=C9 PE=1 SV=2
COPB2_HUMAN	vesicle coat protein(PC00150)	structural molecule activity(GO:0005198)	99.2	165.76	10	7	6	102487	Coatomer subunit beta' OS=Homo sapiens GN=COPB2 PE=1 SV=2
COPE_HUMAN	vesicle coat protein(PC00150)	structural molecule activity(GO:0005198);protein binding(GO:0005515)	98.9	149.78	22	6	6	34482	Coatomer subunit epsilon OS=Homo sapiens GN=COPE PE=1 SV=3
COR1C_HUMAN	non-motor actin binding protein(PC00085)	actin filament binding(GO:0051015);protein binding(GO:0005515);Rac GTPase binding(GO:0048365);actin binding(GO:0003779)	99	238.45	37	18	17	53249	Coronin-1C OS=Homo sapiens GN=CORO1C PE=1 SV=1
COX2_HUMAN	oxidoreductase(PC00176)	cytochrome-c oxidase activity(GO:0004129);copper ion binding(GO:0005507);oxidoreductase activity(GO:0016491);metal ion binding(GO:0046872);protein binding(GO:0005515)	99	131.64	15	3	3	25565	Cytochrome c oxidase subunit 2 OS=Homo sapiens GN=MT-CO2 PE=1 SV=1
COX41_HUMAN	mitochondria-associated protein	cytochrome-c oxidase activity(GO:0004129);protein binding(GO:0005515)	99	105.17	18	3	3	19577	Cytochrome c oxidase subunit 4 isoform 1 mitochondrial OS=Homo sapiens GN=COX4I1 PE=1 SV=1
CPNE1_HUMAN	membrane traffic protein(PC00150)	phosphatidylserine binding(GO:0001786);endopeptidase activity(GO:0004175);transporter activity(GO:0005215);calcium ion binding(GO:0005509);calcium-dependent phospholipid binding(GO:0005544);protein homodimerization activity(GO:0042803);NF-kappaB binding(GO:0051059)	98.8	115.91	7	5	5	59059	Copine-1 OS=Homo sapiens GN=CPNE1 PE=1 SV=1
CTNA1_HUMAN	non-motor actin binding protein(PC00085);cell adhesion molecule(PC00041)	beta-catenin binding(GO:0008013);cadherin binding(GO:0045296);actin filament binding(GO:0051015);structural molecule activity(GO:0005198);protein binding(GO:0005515);vinculin binding(GO:0017166);poly(A) RNA binding(GO:0044822);gamma-catenin binding(GO:0045295)	99.1	188.06	9	6	5	100071	Catenin alpha-1 OS=Homo sapiens GN=CTNNA1 PE=1 SV=1
CTND1_HUMAN	intermediate filament binding protein(PC00085)	cadherin binding(GO:0045296);receptor binding(GO:0005102);protein binding(GO:0005515)	99.2	184.44	11	7	6	104156	Isoform 1A of Catenin delta-1 OS=Homo sapiens GN=CTNND1
CYR61_HUMAN	growth factor(PC00207)	nucleotide binding(GO:0000166);integrin binding(GO:0005178);insulin-like growth factor binding(GO:0005520);extracellular matrix binding(GO:0050840);heparin binding(GO:0008201);growth factor binding(GO:0019838)	99	79.69	6	3	3	42027	Protein CYR61 OS=Homo sapiens GN=CYR61 PE=1 SV=1
CYTSA_HUMAN	actin cytoskeleton organisation	no go molecular function listed uniprot	99.2	164.84	8	7	7	124602	Cytospin-A OS=Homo sapiens GN=SPECC1L PE=1 SV=2
DDB1_HUMAN	damaged DNA-binding protein(PC00171);mRNA polyadenylation factor(PC00009)	nucleic acid binding(GO:0003676);DNA binding(GO:0003677);protein binding(GO:0005515);damaged DNA binding(GO:0003684)	99	99.73	4	5	4	126968	DNA damage-binding protein 1 OS=Homo sapiens GN=DDB1 PE=1 SV=1
DDX23_HUMAN	RNA helicase(PC00171);helicase(PC00031)	nucleic acid binding(GO:0003676);ATP binding(GO:0005524);ATP-dependent RNA helicase activity(GO:0004004);protein binding(GO:0005515);poly(A) RNA binding(GO:0044822);nucleotide binding(GO:0000166);helicase activity(GO:0004386);hydrolase activity(GO:0016787)	99.2	141.99	8	7	7	95583	Probable ATP-dependent RNA helicase DDX23 OS=Homo sapiens GN=DDX23 PE=1 SV=3
DDX3X_HUMAN	RNA helicase(PC00171);helicase(PC00031)	nucleic acid binding(GO:0003676);helicase activity(GO:0004386);ATP binding(GO:0005524);nucleotide binding(GO:0000166);hydrolase activity(GO:0016787);DNA binding(GO:0003677);RNA binding(GO:0003723);GTPase activity(GO:0003924);ATP-dependent DNA helicase activity(GO:0004003);ATP-dependent RNA helicase activity(GO:0004004);protein binding(GO:0005515);transcription factor binding(GO:0008134);poly(A) b…	99	274.59	37	29	13	73244	ATP-dependent RNA helicase DDX3X OS=Homo sapiens GN=DDX3X PE=1 SV=3
DDX41_HUMAN	RNA helicase(PC00171);helicase(PC00031)	ATP-dependent RNA helicase activity(GO:0004004);nucleic acid binding(GO:0003676);ATP binding(GO:0005524);helicase activity(GO:0004386);zinc ion binding(GO:0008270);hydrolase activity(GO:0016787);DNA binding(GO:0003677);protein binding(GO:0005515);poly(A) RNA binding(GO:0044822);nucleotide binding(GO:0000166);RNA binding(GO:0003723);metal ion binding(GO:0046872)	99	130.5	10	4	4	69838	Probable ATP-dependent RNA helicase DDX41 OS=Homo sapiens GN=DDX41 PE=1 SV=2
DDX46_HUMAN	RNA helicase(PC00171);helicase(PC00031)	nucleic acid binding(GO:0003676);ATP-dependent RNA helicase activity(GO:0004004);ATP binding(GO:0005524);nucleotide binding(GO:0000166);helicase activity(GO:0004386);hydrolase activity(GO:0016787);poly(A) RNA binding(GO:0044822);RNA binding(GO:0003723)	98.4	78.38	3	3	3	117362	Probable ATP-dependent RNA helicase DDX46 OS=Homo sapiens GN=DDX46 PE=1 SV=2
DDX47_HUMAN	RNA helicase(PC00171);helicase(PC00031)	nucleic acid binding(GO:0003676);ATP-dependent RNA helicase activity(GO:0004004);ATP binding(GO:0005524);nucleotide binding(GO:0000166);helicase activity(GO:0004386);hydrolase activity(GO:0016787);protein binding(GO:0005515);poly(A) RNA binding(GO:0044822);RNA binding(GO:0003723)	99	132.66	12	4	4	50647	Probable ATP-dependent RNA helicase DDX47 OS=Homo sapiens GN=DDX47 PE=1 SV=1
DDX60_HUMAN	RNA helicase(PC00171);helicase(PC00031)	ATP binding (GO:0005524); double-stranded DNA binding (GO:0003690); double-stranded RNA binding (GO:0003725); helicase activity (GO:0004386); single-stranded RNA binding (GO:0003727)	98.4	101.5	2	4	3	197852	Probable ATP-dependent RNA helicase DDX60 OS=Homo sapiens GN=DDX60 PE=1 SV=3
DDX6L_HUMAN	RNA helicase(PC00171);helicase(PC00031)	ATP binding (GO:0005524); helicase activity (GO:0004386); RNA binding (GO:0003723)	99	78.93	1	4	1	197672	Probable ATP-dependent RNA helicase DDX60-like OS=Homo sapiens GN=DDX60L PE=2 SV=2
DHSA_HUMAN	mitochondria-associated protein	flavin adenine dinucleotide binding (GO:0050660); succinate dehydrogenase (ubiquinone) activity (GO:0008177)	98.4	100.04	5	3	3	72692	Succinate dehydrogenase [ubiquinone] flavoprotein subunit_ mitochondrial OS=Homo sapiens GN=SDHA PE=1 SV=2
DHX16_HUMAN	RNA helicase(PC00171);helicase(PC00031)	RNA helicase activity(GO:0003724);ATP-dependent RNA helicase activity(GO:0004004);protein binding(GO:0005515);ATP binding(GO:0005524);poly(A) RNA binding(GO:0044822);nucleotide binding(GO:0000166);nucleic acid binding(GO:0003676);helicase activity(GO:0004386);ATP-dependent helicase activity(GO:0008026);hydrolase activity(GO:0016787)	99.1	153	7	6	5	119263	Putative pre-mRNA-splicing factor ATP-dependent RNA helicase DHX16 OS=Homo sapiens GN=DHX16 PE=1 SV=2
DHX37_HUMAN	RNA helicase(PC00171);helicase(PC00031)	ATP-dependent RNA helicase activity(GO:0004004);ATP binding(GO:0005524);poly(A) RNA binding(GO:0044822);nucleotide binding(GO:0000166);nucleic acid binding(GO:0003676);helicase activity(GO:0004386);hydrolase activity(GO:0016787)	98.9	116.76	4	5	3	129545	Probable ATP-dependent RNA helicase DHX37 OS=Homo sapiens GN=DHX37 PE=1 SV=1
DIAP3_HUMAN	non-motor actin binding protein(PC00085)	actin binding(GO:0003779);Rho GTPase binding(GO:0017048)		151	7	7	6	131486	Isoform 5 of Protein diaphanous homolog 3 OS=Homo sapiens GN=DIAPH3
DICER_HUMAN	endodeoxyribonuclease(PC00171);nuclease(PC00009)	DNA binding(GO:0003677);double-stranded RNA binding(GO:0003725);helicase activity(GO:0004386);endoribonuclease activity(GO:0004521);ribonuclease III activity(GO:0004525);deoxyribonuclease I activity(GO:0004530);protein binding(GO:0005515);ATP binding(GO:0005524);protein domain specific binding(GO:0019904);siRNA binding(GO:0035197);miRNA binding(GO:0035198);metal ion binding(GO:0046872);pre-miRNA …	69.2	45.87	1	2	1	218680	Endoribonuclease Dicer OS=Homo sapiens GN=DICER1 PE=1 SV=3
DJC13_HUMAN	membrane traffic protein(PC00150)	protein binding(GO:0005515)	99	166.25	5	7	7	254412	DnaJ homolog subfamily C member 13 OS=Homo sapiens GN=DNAJC13 PE=1 SV=5
DLGP5_HUMAN	transmembrane receptor regulatory/adaptor protein(PC00226)	phosphoprotein phosphatase activity(GO:0004721);protein binding(GO:0005515)	99	102.71	5	3	3	95115	Disks large-associated protein 5 OS=Homo sapiens GN=DLGAP5 PE=1 SV=2
DNJA1_HUMAN	membrane traffic protein(PC00150)	G-protein coupled receptor binding(GO:0001664);protein binding(GO:0005515);ATP binding(GO:0005524);Hsp70 protein binding(GO:0030544);ubiquitin protein ligase binding(GO:0031625);metal ion binding(GO:0046872);low-density lipoprotein particle receptor binding(GO:0050750);unfolded protein binding(GO:0051082);chaperone binding(GO:0051087);C3HC4-type RING finger domain binding(GO:0055131);heat shock p…	98.8	118.01	12	4	3	37045	Isoform 2 of DnaJ homolog subfamily A member 1 OS=Homo sapiens GN=DNAJA1
DNJC9_HUMAN	membrane traffic protein(PC00150)	heat shock protein binding (GO:0031072)	99	124.16	17	4	4	29910	DnaJ homolog subfamily C member 9 OS=Homo sapiens GN=DNAJC9 PE=1 SV=1
DPOE1_HUMAN	DNA repair	DNA binding(GO:0003677);DNA-directed DNA polymerase activity(GO:0003887);zinc ion binding(GO:0008270);nucleotide binding(GO:0000166);3'-5' exonuclease activity(GO:0008408);nucleic acid binding(GO:0003676);transferase activity(GO:0016740);nucleotidyltransferase activity(GO:0016779);chromatin binding(GO:0003682);4 iron, 4 sulfur cluster binding(GO:0051539);metal ion binding(GO:0046872);iron-sulfur …	98.4	76.53	2	4	3	261515	DNA polymerase epsilon catalytic subunit A OS=Homo sapiens GN=POLE PE=1 SV=5
DREB_HUMAN	developmental protein	actin binding (GO:0003779); cadherin binding involved in cell-cell adhesion (GO:0098641); profilin binding (GO:0005522)	99	271.73	35	30	30	71429	Drebrin OS=Homo sapiens GN=DBN1 PE=1 SV=4
DREB_HUMAN	non-motor actin binding protein(PC00085)	actin binding(GO:0003779);protein binding(GO:0005515);profilin binding(GO:0005522)	99	271.73	32	30	30	76300	Isoform 3 of Drebrin OS=Homo sapiens GN=DBN1
DRG1_HUMAN	small GTPase(PC00095)	protein binding(GO:0005515);GTP binding(GO:0005525);transcription factor binding(GO:0008134);identical protein binding(GO:0042802);nucleotide binding(GO:0000166)	98.6	100.65	10	3	3	40542	Developmentally-regulated GTP-binding protein 1 OS=Homo sapiens GN=DRG1 PE=1 SV=1
DSRAD_HUMAN	DNA binding protein(PC00171);RNA binding protein(PC00009);deaminase(PC00031);kinase activator(PC00121);defense/immunity protein(PC00088)	RNA binding(GO:0003723);double-stranded RNA adenosine deaminase activity(GO:0003726);adenosine deaminase activity(GO:0004000);DNA binding(GO:0003677);protein binding(GO:0005515);poly(A) RNA binding(GO:0044822);metal ion binding(GO:0046872);hydrolase activity(GO:0016787)	99	140.45	6	6	6	136066	Double-stranded RNA-specific adenosine deaminase OS=Homo sapiens GN=ADAR PE=1 SV=4
DTX3L_HUMAN	ubiquitin-protein ligase(PC00142)	ubiquitin-protein transferase activity(GO:0004842);protein binding(GO:0005515);zinc ion binding(GO:0008270);ligase activity(GO:0016874);histone binding(GO:0042393);metal ion binding(GO:0046872)	99	70.02	4	2	2	83554	E3 ubiquitin-protein ligase DTX3L OS=Homo sapiens GN=DTX3L PE=1 SV=1
DX39A_HUMAN	RNA helicase(PC00171);helicase(PC00031)	ATP-dependent RNA helicase activity(GO:0004004);nucleic acid binding(GO:0003676);ATP binding(GO:0005524);protein binding(GO:0005515);poly(A) RNA binding(GO:0044822);nucleotide binding(GO:0000166);RNA binding(GO:0003723);helicase activity(GO:0004386);hydrolase activity(GO:0016787)	99	101.19	9	3	1	49130	ATP-dependent RNA helicase DDX39A OS=Homo sapiens GN=DDX39A PE=1 SV=2
DX39B_HUMAN	RNA helicase(PC00171);helicase(PC00031)	nucleic acid binding(GO:0003676);ATP binding(GO:0005524);ATP-dependent RNA helicase activity(GO:0004004);protein binding(GO:0005515);RNA-dependent ATPase activity(GO:0008186);U6 snRNA binding(GO:0017070);U4 snRNA binding(GO:0030621);ATP-dependent protein binding(GO:0043008);poly(A) RNA binding(GO:0044822);nucleotide binding(GO:0000166);RNA binding(GO:0003723);helicase activity(GO:0004386);hydrola…	99	98.17	9	3	1	48991	Spliceosome RNA helicase DDX39B OS=Homo sapiens GN=DDX39B PE=1 SV=1
DYHC1_HUMAN	hydrolase(PC00121);microtubule binding motor protein(PC00085)	microtubule motor activity(GO:0003777);protein binding(GO:0005515);ATP binding(GO:0005524);ATPase activity(GO:0016887);poly(A) RNA binding(GO:0044822);dynein light intermediate chain binding(GO:0051959);nucleotide binding(GO:0000166);motor activity(GO:0003774)	99.2	210.13	3	14	10	532412	Cytoplasmic dynein 1 heavy chain 1 OS=Homo sapiens GN=DYNC1H1 PE=1 SV=5
DYN2_HUMAN	hydrolase(PC00121);small GTPase(PC00095);microtubule family cytoskeletal protein(PC00020)	GTPase activity(GO:0003924);protein binding(GO:0005515);GTP binding(GO:0005525);microtubule binding(GO:0008017);SH3 domain binding(GO:0017124);enzyme binding(GO:0019899);protein kinase binding(GO:0019901);D2 dopamine receptor binding(GO:0031749);phosphatidylinositol 3-kinase regulatory subunit binding(GO:0036312);WW domain binding(GO:0050699);nitric-oxide synthase binding(GO:0050998);nucleotide b…	96.4	68.18	3	4	1	97977	Isoform 5 of Dynamin-2 OS=Homo sapiens GN=DNM2
DYSF_HUMAN	membrane protein	endonuclease activity(GO:0004519);calcium ion binding(GO:0005509);protein binding(GO:0005515);phospholipid binding(GO:0005543);calcium-dependent phospholipid binding(GO:0005544);lipid binding(GO:0008289);metal ion binding(GO:0046872)	99.2	155.16	4	9	8	235997	Isoform 9 of Dysferlin OS=Homo sapiens GN=DYSF
ECHA_HUMAN	dehydrogenase(PC00176);hydratase(PC00092);epimerase/racemase(PC00144)	3-hydroxyacyl-CoA dehydrogenase activity(GO:0003857);oxidoreductase activity(GO:0016491);fatty-acyl-CoA binding(GO:0000062);acetyl-CoA C-acetyltransferase activity(GO:0003985);enoyl-CoA hydratase activity(GO:0004300);protein binding(GO:0005515);long-chain-enoyl-CoA hydratase activity(GO:0016508);long-chain-3-hydroxyacyl-CoA dehydrogenase activity(GO:0016509);protein complex binding(GO:0032403);NA…	99	105.31	9	4	4	83000	Trifunctional enzyme subunit alpha mitochondrial OS=Homo sapiens GN=HADHA PE=1 SV=2
ECHB_HUMAN	acetyltransferase(PC00220)	transferase activity, transferring acyl groups other than amino-acyl groups(GO:0016747);catalytic activity(GO:0003824);transferase activity(GO:0016740);transferase activity, transferring acyl groups(GO:0016746);3-hydroxyacyl-CoA dehydrogenase activity(GO:0003857);acetyl-CoA C-acyltransferase activity(GO:0003988);enoyl-CoA hydratase activity(GO:0004300);protein binding(GO:0005515);long-chain-3-hyd…	99.2	142.81	15	7	6	51294	Trifunctional enzyme subunit beta_ mitochondrial OS=Homo sapiens GN=HADHB PE=1 SV=3
EF1B_HUMAN	translation elongation factor(PC00171)	translation elongation factor activity(GO:0003746);protein binding(GO:0005515)	98.4	69.59	11	3	2	24764	Elongation factor 1-beta OS=Homo sapiens GN=EEF1B2 PE=1 SV=3
EF1D_HUMAN	translation elongation factor(PC00171)	translation elongation factor activity(GO:0003746);DNA binding(GO:0003677);signal transducer activity(GO:0004871);protein binding(GO:0005515);translation factor activity, RNA binding(GO:0008135);heat shock protein binding(GO:0031072);activating transcription factor binding(GO:0033613)	99.1	198.65	13	6	5	71408	Isoform 2 of Elongation factor 1-delta OS=Homo sapiens GN=EEF1D
EF1G_HUMAN	transferase(PC00220);signaling molecule(PC00207);reductase(PC00176);translation elongation factor(PC00198);epimerase/racemase(PC00171);cytoskeletal protein(PC00031)	translation elongation factor activity(GO:0003746);glutathione transferase activity(GO:0004364);protein binding(GO:0005515)	99.1	146.58	16	6	6	50119	Elongation factor 1-gamma OS=Homo sapiens GN=EEF1G PE=1 SV=3
EF2_HUMAN	translation elongation factor(PC00171);translation initiation factor(PC00031);hydrolase(PC00223);G-protein(PC00222)	nucleotide binding(GO:0000166);GTPase activity(GO:0003924);GTP binding(GO:0005525);translation elongation factor activity(GO:0003746);protein binding(GO:0005515);protein kinase binding(GO:0019901);poly(A) RNA binding(GO:0044822)	99.2	188.9	14	11	10	95338	Elongation factor 2 OS=Homo sapiens GN=EEF2 PE=1 SV=4
EHD1_HUMAN	membrane traffic protein(PC00150);G-protein modulator(PC00095);calcium-binding protein(PC00022)	GTP binding(GO:0005525);calcium ion binding(GO:0005509);protein binding(GO:0005515);ATP binding(GO:0005524);Rab GTPase binding(GO:0017137);nucleotide binding(GO:0000166);metal ion binding(GO:0046872)	98.6	118.12	7	3	3	60627	EH domain-containing protein 1 OS=Homo sapiens GN=EHD1 PE=1 SV=2
EHD4_HUMAN	membrane traffic protein(PC00150);G-protein modulator(PC00095);calcium-binding protein(PC00022)	nucleic acid binding(GO:0003676);calcium ion binding(GO:0005509);protein binding(GO:0005515);ATP binding(GO:0005524);GTP binding(GO:0005525);nucleotide binding(GO:0000166);metal ion binding(GO:0046872)	98.1	105.7	6	3	3	61175	EH domain-containing protein 4 OS=Homo sapiens GN=EHD4 PE=1 SV=1
EIF3B_HUMAN	translation initiation factor(PC00171)	nucleotide binding(GO:0000166);nucleic acid binding(GO:0003676);RNA binding(GO:0003723);translation initiation factor activity(GO:0003743);translation initiation factor binding(GO:0031369);protein binding(GO:0005515);protein complex scaffold(GO:0032947)	98.8	125.23	5	4	3	99029	Isoform 2 of Eukaryotic translation initiation factor 3 subunit B OS=Homo sapiens GN=EIF3B
EIF3L_HUMAN	translation initiation factor(PC00171)	translation initiation factor activity(GO:0003743);protein binding(GO:0005515);poly(A) RNA binding(GO:0044822)	99	61.64	3	2	1	66727	Eukaryotic translation initiation factor 3 subunit L OS=Homo sapiens GN=EIF3L PE=1 SV=1
ELP1_HUMAN	kinase activator(PC00095)	kinase activity(GO:0016301);signal transducer activity(GO:0004871);protein binding(GO:0005515);phosphorylase kinase regulator activity(GO:0008607);RNA polymerase II core binding(GO:0000993)	84.2	63.48	1	2	1	150254	Elongator complex protein 1 OS=Homo sapiens GN=IKBKAP PE=1 SV=3
EMD_HUMAN	actin binding motor protein(PC00085)	actin binding(GO:0003779);protein binding(GO:0005515);beta-tubulin binding(GO:0048487)	99	152.08	27	5	5	28994	Emerin OS=Homo sapiens GN=EMD PE=1 SV=1
EPHA2_HUMAN	signaling molecule(PC00207)	kinase activity(GO:0016301);nucleotide binding(GO:0000166);protein kinase activity(GO:0004672);ATP binding(GO:0005524);transmembrane receptor protein tyrosine kinase activity(GO:0004714);ephrin receptor activity(GO:0005003);protein binding(GO:0005515);protein tyrosine kinase activity(GO:0004713);transferase activity(GO:0016740)	92.4	66.03	2	2	2	108266	Ephrin type-A receptor 2 OS=Homo sapiens GN=EPHA2 PE=1 SV=2
EPIPL_HUMAN	non-motor actin binding protein(PC00085)	poly(A) RNA binding(GO:0044822)	99.2	179.24	3	13	7	555629	Epiplakin OS=Homo sapiens GN=EPPK1 PE=1 SV=2
ERCC6_HUMAN	Excision repair protein	actin binding (GO:0003779); cadherin binding involved in cell-cell adhesion (GO:0098641); profilin binding (GO:0005522)	99	82.06	2	3	3	168415	DNA excision repair protein ERCC-6 OS=Homo sapiens GN=ERCC6 PE=1 SV=1
ERLN1_HUMAN	ER protein	protein binding(GO:0005515);cholesterol binding(GO:0015485);lipid binding(GO:0008289)	99	130.85	17	5	4	38926	Erlin-1 OS=Homo sapiens GN=ERLIN1 PE=1 SV=1
ERLN2_HUMAN	ER protein	protein binding(GO:0005515);cholesterol binding(GO:0015485);ubiquitin protein ligase binding(GO:0031625)	99	100.46	14	3	2	37840	Erlin-2 OS=Homo sapiens GN=ERLIN2 PE=1 SV=1
ESYT2_HUMAN	membrane traffic protein(PC00150)	calcium ion binding(GO:0005509);protein binding(GO:0005515);calcium-dependent phospholipid binding(GO:0005544);phosphatidylethanolamine binding(GO:0008429);phosphatidylcholine binding(GO:0031210);phosphatidylinositol binding(GO:0035091);identical protein binding(GO:0042802);lipid binding(GO:0008289);metal ion binding(GO:0046872)	95.1	91.98	3	2	2	98902	Isoform 2 of Extended synaptotagmin-2 OS=Homo sapiens GN=ESYT2
ETFA_HUMAN	transferase(PC00220);dehydrogenase(PC00176);oxidase(PC00092)	electron carrier activity(GO:0009055);flavin adenine dinucleotide binding(GO:0050660);fatty-acyl-CoA binding(GO:0000062);acyl-CoA dehydrogenase activity(GO:0003995);oxidoreductase activity(GO:0016491);oxidoreductase activity, acting on the CH-CH group of donors, with a flavin as acceptor(GO:0052890)	84.4	67.25	7	2	2	35080	Electron transfer flavoprotein subunit alpha_ mitochondrial OS=Homo sapiens GN=ETFA PE=1 SV=1
EXOS8_HUMAN	exoribonuclease(PC00171);nuclease(PC00031);hydrolase(PC00099)	protein binding(GO:0005515);AU-rich element binding(GO:0017091);RNA binding(GO:0003723)	97.9	108.77	13	3	3	30040	Exosome complex component RRP43 OS=Homo sapiens GN=EXOSC8 PE=1 SV=1
EXOSX_HUMAN	exoribonuclease(PC00171);nuclease(PC00031);hydrolase(PC00099)	nucleotide binding(GO:0000166);exoribonuclease activity(GO:0004532);protein binding(GO:0005515);3'-5' exonuclease activity(GO:0008408);poly(A) RNA binding(GO:0044822);nucleic acid binding(GO:0003676);RNA binding(GO:0003723);catalytic activity(GO:0003824);nuclease activity(GO:0004518);exonuclease activity(GO:0004527);hydrolase activity(GO:0016787)	99	145.91	9	5	5	100831	Exosome component 10 OS=Homo sapiens GN=EXOSC10 PE=1 SV=2
EZRI_HUMAN	actin family cytoskeletal protein(PC00085)	actin binding(GO:0003779);cytoskeletal protein binding(GO:0008092);protein binding(GO:0005515);microtubule binding(GO:0008017);protein domain specific binding(GO:0019904);protein kinase A catalytic subunit binding(GO:0034236);protein kinase A regulatory subunit binding(GO:0034237);S100 protein binding(GO:0044548);poly(A) RNA binding(GO:0044822);cell adhesion molecule binding(GO:0050839);actin fil…	99.2	215.24	19	15	7	69413	Ezrin OS=Homo sapiens GN=EZR PE=1 SV=4
F111B_HUMAN	nucleoprotein	protein binding(GO:0005515)	98.7	94.24	5	4	3	84674	Protein FAM111B OS=Homo sapiens GN=FAM111B PE=1 SV=1
FA83H_HUMAN	signaling molecule(PC00207)	keratin filament binding (GO:1990254); protein kinase binding (GO:0019901)	99	134.18	4	3	3	127122	Protein FAM83H OS=Homo sapiens GN=FAM83H PE=1 SV=3
FEN1_HUMAN	damaged DNA-binding protein(PC00171);endodeoxyribonuclease(PC00009);exodeoxyribonuclease(PC00086);nuclease(PC00093);hydrolase(PC00098)	nuclease activity(GO:0004518);hydrolase activity, acting on ester bonds(GO:0016788);magnesium ion binding(GO:0000287);DNA binding(GO:0003677);damaged DNA binding(GO:0003684);double-stranded DNA binding(GO:0003690);endonuclease activity(GO:0004519);RNA-DNA hybrid ribonuclease activity(GO:0004523);exonuclease activity(GO:0004527);protein binding(GO:0005515);double-stranded DNA exodeoxyribonuclease …	99.2	204.17	23	9	7	42593	Flap endonuclease 1 OS=Homo sapiens GN=FEN1 PE=1 SV=1
FINC_HUMAN	signaling molecule(PC00207)	protease binding(GO:0002020);integrin binding(GO:0005178);protein binding(GO:0005515);collagen binding(GO:0005518);heparin binding(GO:0008201);peptidase activator activity(GO:0016504)	99	274.83	17	30	30	262622	Fibronectin OS=Homo sapiens GN=FN1 PE=1 SV=4
FKBP8_HUMAN	isomerase(PC00135);chaperone(PC00072);calcium-binding protein(PC00060)	peptidyl-prolyl cis-trans isomerase activity(GO:0003755);FK506 binding(GO:0005528);isomerase activity(GO:0016853);protein binding(GO:0005515);identical protein binding(GO:0042802);metal ion binding(GO:0046872)	78.2	75.99	5	2	1	44562	Peptidyl-prolyl cis-trans isomerase FKBP8 OS=Homo sapiens GN=FKBP8 PE=1 SV=2
FLNA_HUMAN	non-motor actin binding protein(PC00085)	actin filament binding(GO:0051015);actin binding(GO:0003779);glycoprotein binding(GO:0001948);signal transducer activity(GO:0004871);protein kinase C binding(GO:0005080);protein binding(GO:0005515);transcription factor binding(GO:0008134);Rho GTPase binding(GO:0017048);Ral GTPase binding(GO:0017160);small GTPase binding(GO:0031267);mu-type opioid receptor binding(GO:0031852);Fc-gamma receptor I c…	99.2	355.52	21	44	42	280737	Filamin-A OS=Homo sapiens GN=FLNA PE=1 SV=4
FLNB_HUMAN	non-motor actin binding protein(PC00085)	actin binding(GO:0003779);protein binding(GO:0005515);identical protein binding(GO:0042802);poly(A) RNA binding(GO:0044822)	99.2	295.92	16	29	29	278162	Filamin-B OS=Homo sapiens GN=FLNB PE=1 SV=2
FLNC_HUMAN	non-motor actin binding protein(PC00085)	actin filament binding(GO:0051015);protein binding(GO:0005515);cytoskeletal protein binding(GO:0008092);ankyrin binding(GO:0030506);actin binding(GO:0003779)	99.2	188.04	5	9	8	291020	Filamin-C OS=Homo sapiens GN=FLNC PE=1 SV=3
FLOT2_HUMAN	structural protein(PC00211)	protease binding(GO:0002020);protein binding(GO:0005515);ionotropic glutamate receptor binding(GO:0035255);protein heterodimerization activity(GO:0046982)	98.4	110.16	8	3	2	47064	Flotillin-2 OS=Homo sapiens GN=FLOT2 PE=1 SV=2
GBLP_HUMAN	signaling molecule(PC00207)	protein kinase C binding(GO:0005080);receptor binding(GO:0005102);protein binding(GO:0005515);ion channel inhibitor activity(GO:0008200);cysteine-type endopeptidase activator activity involved in apoptotic process(GO:0008656);enzyme binding(GO:0019899);protein phosphatase binding(GO:0019903);protein tyrosine kinase inhibitor activity(GO:0030292);receptor tyrosine kinase binding(GO:0030971);protei…	99.2	165.31	24	7	7	35077	Guanine nucleotide-binding protein subunit beta-2-like 1 OS=Homo sapiens GN=GNB2L1 PE=1 SV=3
GEMI4_HUMAN	signaling molecule(PC00207)	protein binding(GO:0005515)	89.3	58.16	2	3	1	120037	Gem-associated protein 4 OS=Homo sapiens GN=GEMIN4 PE=1 SV=2
GEMI5_HUMAN	receptor(PC00197)	protein binding(GO:0005515);snRNA binding(GO:0017069);poly(A) RNA binding(GO:0044822);RNA binding(GO:0003723)	99	135.94	4	5	4	168589	Gem-associated protein 5 OS=Homo sapiens GN=GEMIN5 PE=1 SV=3
GNAI2_HUMAN	heterotrimeric G-protein(PC00095)	G-protein coupled receptor binding(GO:0001664);GTPase activity(GO:0003924);signal transducer activity(GO:0004871);protein binding(GO:0005515);GTP binding(GO:0005525);G-protein beta/gamma-subunit complex binding(GO:0031683);metal ion binding(GO:0046872);nucleotide binding(GO:0000166);guanyl nucleotide binding(GO:0019001)	98.4	121.4	10	3	1	40451	Guanine nucleotide-binding protein G(i) subunit alpha-2 OS=Homo sapiens GN=GNAI2 PE=1 SV=3
GNAI3_HUMAN	heterotrimeric G-protein(PC00095)	GTPase activity(GO:0003924);signal transducer activity(GO:0004871);protein binding(GO:0005515);GTP binding(GO:0005525);protein domain specific binding(GO:0019904);G-protein beta/gamma-subunit complex binding(GO:0031683);G-protein coupled serotonin receptor binding(GO:0031821);GTPase activating protein binding(GO:0032794);metal ion binding(GO:0046872);nucleotide binding(GO:0000166);guanyl nucleoti…	98.4	88.88	8	3	1	40532	Guanine nucleotide-binding protein G(k) subunit alpha OS=Homo sapiens GN=GNAI3 PE=1 SV=3
GNAS2_HUMAN	DNA binding protein(PC00171)	GTPase activity (GO:0003924); GTP binding (GO:0005525); metal ion binding (GO:0046872); signal transducer activity (GO:0004871)	98.9	116.01	13	4	3	44179	Isoform 3 of Guanine nucleotide-binding protein G(s) subunit alpha isoforms short OS=Homo sapiens GN=GNAS
GOGB1_HUMAN	structural protein(PC00211)	protein binding(GO:0005515);poly(A) RNA binding(GO:0044822)	93.1	76.85	1	3	1	376019	Golgin subfamily B member 1 OS=Homo sapiens GN=GOLGB1 PE=1 SV=2
GRK6_HUMAN	non-receptor serine/threonine protein kinase(PC00220);non-receptor serine/threonine protein kinase(PC00137)	G-protein coupled receptor kinase activity(GO:0004703);ATP binding(GO:0005524);nucleotide binding(GO:0000166);protein kinase activity(GO:0004672);protein binding(GO:0005515);beta-adrenergic receptor kinase activity(GO:0047696);protein serine/threonine kinase activity(GO:0004674);kinase activity(GO:0016301);transferase activity(GO:0016740)	98.4	117.95	8	3	3	65991	G protein-coupled receptor kinase 6 OS=Homo sapiens GN=GRK6 PE=1 SV=2
GRP75_HUMAN	Hsp70 family chaperone(PC00072)	protein binding(GO:0005515);ATP binding(GO:0005524);fibroblast growth factor binding(GO:0017134);heat shock protein binding(GO:0031072);ubiquitin protein ligase binding(GO:0031625);poly(A) RNA binding(GO:0044822);unfolded protein binding(GO:0051082);nucleotide binding(GO:0000166);enzyme binding(GO:0019899)	99.2	217.51	24	13	10	73681	Stress-70 protein_ mitochondrial OS=Homo sapiens GN=HSPA9 PE=1 SV=2
GRWD1_HUMAN	receptor(PC00197)	poly(A) RNA binding(GO:0044822)	99	131.61	14	6	4	49419	Glutamate-rich WD repeat-containing protein 1 OS=Homo sapiens GN=GRWD1 PE=1 SV=1
GTPB1_HUMAN	translation elongation factor(PC00171);translation initiation factor(PC00031);hydrolase(PC00223);G-protein(PC00222)	translation initiation factor activity(GO:0003743);GTPase activity(GO:0003924);GTP binding(GO:0005525);poly(A) RNA binding(GO:0044822);nucleotide binding(GO:0000166)	99	125.59	11	4	4	72454	GTP-binding protein 1 OS=Homo sapiens GN=GTPBP1 PE=1 SV=3
GTR1_HUMAN	membrane transport protein	sugar:proton symporter activity(GO:0005351);glucose transmembrane transporter activity(GO:0005355);protein binding(GO:0005515);kinase binding(GO:0019900);dehydroascorbic acid transporter activity(GO:0033300);identical protein binding(GO:0042802);xenobiotic transporter activity(GO:0042910);protein self-association(GO:0043621);D-glucose transmembrane transporter activity(GO:0055056);transporter act…	97.8	64.02	8	4	1	54084	Solute carrier family 2_ facilitated glucose transporter member 1 OS=Homo sapiens GN=SLC2A1 PE=1 SV=2
GTSE1_HUMAN	intracellular scaffolding	molecular_function(GO:0003674);protein binding(GO:0005515)	98.4	130.6	7	3	3	76645	G2 and S phase-expressed protein 1 OS=Homo sapiens GN=GTSE1 PE=1 SV=3
H2A1_HUMAN	histone(PC00171)	DNA binding(GO:0003677);protein binding(GO:0005515);enzyme binding(GO:0019899);protein heterodimerization activity(GO:0046982)	99	167.36	53	11	3	14091	Histone H2A type 1 OS=Homo sapiens GN=HIST1H2AG PE=1 SV=2
H2A1A_HUMAN	histone(PC00171)	DNA binding(GO:0003677);protein heterodimerization activity(GO:0046982)	99	106.75	24	6	1	14233	Histone H2A type 1-A OS=Homo sapiens GN=HIST1H2AA PE=1 SV=3
H2A1D_HUMAN	histone(PC00171)	molecular_function(GO:0003674);DNA binding(GO:0003677);protein heterodimerization activity(GO:0046982)	98.8	129.45	33	5	4	14107	Histone H2A type 1-D OS=Homo sapiens GN=HIST1H2AD PE=1 SV=2
H2A1J_HUMAN	histone(PC00171)	molecular_function(GO:0003674);DNA binding(GO:0003677);protein heterodimerization activity(GO:0046982)	99	167.36	54	11	3	13936	Histone H2A type 1-J OS=Homo sapiens GN=HIST1H2AJ PE=1 SV=3
H2A2A_HUMAN	histone(PC00171)	molecular_function(GO:0003674);DNA binding(GO:0003677);protein heterodimerization activity(GO:0046982)	99	167.36	53	11	3	14095	Histone H2A type 2-A OS=Homo sapiens GN=HIST2H2AA3 PE=1 SV=3
H2A2C_HUMAN	histone(PC00171)	molecular_function(GO:0003674);DNA binding(GO:0003677);protein heterodimerization activity(GO:0046982)	98.8	129.45	33	5	4	13988	Histone H2A type 2-C OS=Homo sapiens GN=HIST2H2AC PE=1 SV=4
H2AJ_HUMAN	histone(PC00171)	DNA binding(GO:0003677);protein heterodimerization activity(GO:0046982);molecular_function(GO:0003674)	98.8	129.45	33	5	4	14019	Histone H2A.J OS=Homo sapiens GN=H2AFJ PE=1 SV=1
H2AX_HUMAN	histone(PC00171)	DNA binding(GO:0003677);damaged DNA binding(GO:0003684);protein binding(GO:0005515);enzyme binding(GO:0019899);histone binding(GO:0042393);protein heterodimerization activity(GO:0046982)	99	105.96	18	7	0	15145	Histone H2AX OS=Homo sapiens GN=H2AFX PE=1 SV=2
H2B1K_HUMAN	histone(PC00171)	molecular_function(GO:0003674);DNA binding(GO:0003677);protein heterodimerization activity(GO:0046982)	99	240.42	83	20	2	13890	Histone H2B type 1-K OS=Homo sapiens GN=HIST1H2BK PE=1 SV=3
H33_HUMAN	histone(PC00171)	DNA binding(GO:0003677);protein heterodimerization activity(GO:0046982);RNA polymerase II core promoter sequence-specific DNA binding(GO:0000979);RNA polymerase II distal enhancer sequence-specific DNA binding(GO:0000980);protein binding(GO:0005515);nucleosomal DNA binding(GO:0031492);histone binding(GO:0042393)	99	184.4	59	19	2	15328	Histone H3.3 OS=Homo sapiens GN=H3F3A PE=1 SV=2
HBA_HUMAN	transfer/carrier protein(PC00219)	oxygen transporter activity(GO:0005344);iron ion binding(GO:0005506);protein binding(GO:0005515);oxygen binding(GO:0019825);heme binding(GO:0020037);peroxidase activity(GO:0004601);haptoglobin binding(GO:0031720);metal ion binding(GO:0046872)	99	116.11	33	4	4	15258	Hemoglobin subunit alpha OS=Homo sapiens GN=HBA1 PE=1 SV=2
HBB_HUMAN	transfer/carrier protein(PC00219)	oxygen transporter activity(GO:0005344);iron ion binding(GO:0005506);oxygen binding(GO:0019825);heme binding(GO:0020037);metal ion binding(GO:0046872);molecular_function(GO:0003674);protein binding(GO:0005515);hemoglobin binding(GO:0030492);peroxidase activity(GO:0004601);haptoglobin binding(GO:0031720)	84.3	70.47	16	3	3	15998	Hemoglobin subunit beta OS=Homo sapiens GN=HBB PE=1 SV=2
HELLS_HUMAN	nucleotide binding protein; defense/immunity protein(PC00088)	ATP binding (GO:0005524); helicase activity (GO:0004386)	99	111.84	7	5	4	81637	Isoform 6 of Lymphoid-specific helicase OS=Homo sapiens GN=HELLS
HERC2_HUMAN	ubiquitin-protein ligase(PC00142)	zinc ion binding(GO:0008270);ubiquitin-protein transferase activity(GO:0004842);guanyl-nucleotide exchange factor activity(GO:0005085);protein binding(GO:0005515);ligase activity(GO:0016874);ubiquitin protein ligase binding(GO:0031625);SUMO binding(GO:0032183);metal ion binding(GO:0046872)	74.1	56.3	0	2	1	527234	E3 ubiquitin-protein ligase HERC2 OS=Homo sapiens GN=HERC2 PE=1 SV=2
HM13_HUMAN	membrane-bound signaling molecule(PC00207);aspartic protease(PC00152);aspartic protease(PC00190)	aspartic-type endopeptidase activity(GO:0004190);protein binding(GO:0005515);peptidase activity(GO:0008233);ubiquitin protein ligase binding(GO:0031625);aspartic endopeptidase activity, intramembrane cleaving(GO:0042500);protein homodimerization activity(GO:0042803);hydrolase activity(GO:0016787)	98.4	133.67	8	4	4	41488	Minor histocompatibility antigen H13 OS=Homo sapiens GN=HM13 PE=1 SV=1
HMGN2_HUMAN	chromatin/chromatin-binding protein(PC00171)	nucleosomal DNA binding(GO:0031492);poly(A) RNA binding(GO:0044822);DNA binding(GO:0003677)	99	81.51	26	2	2	9393	Non-histone chromosomal protein HMG-17 OS=Homo sapiens GN=HMGN2 PE=1 SV=3
HNRH3_HUMAN	ribosomal protein(PC00171)	nucleotide binding(GO:0000166);RNA binding(GO:0003723);protein binding(GO:0005515);poly(A) RNA binding(GO:0044822);nucleic acid binding(GO:0003676)	99	176.65	38	7	7	36926	Heterogeneous nuclear ribonucleoprotein H3 OS=Homo sapiens GN=HNRNPH3 PE=1 SV=2
HNRPQ_HUMAN	ribosomal protein(PC00171)	nucleotide binding(GO:0000166);nucleic acid binding(GO:0003676);RNA binding(GO:0003723);protein binding(GO:0005515);poly(A) binding(GO:0008143);poly(A) RNA binding(GO:0044822)	99	155.41	16	10	1	62656	Isoform 3 of Heterogeneous nuclear ribonucleoprotein Q OS=Homo sapiens GN=SYNCRIP
HP1B3_HUMAN	DNA helicase	DNA binding(GO:0003677);protein binding(GO:0005515);nucleosome binding(GO:0031491)	84.4	81.35	4	2	2	61207	Heterochromatin protein 1-binding protein 3 OS=Homo sapiens GN=HP1BP3 PE=1 SV=1
HS90A_HUMAN	Hsp90 family chaperone(PC00072)	ATP binding(GO:0005524);unfolded protein binding(GO:0051082);TPR domain binding(GO:0030911);nucleotide binding(GO:0000166);protein binding(GO:0005515);ATPase activity(GO:0016887);MHC class II protein complex binding(GO:0023026);nitric-oxide synthase regulator activity(GO:0030235);identical protein binding(GO:0042802);protein homodimerization activity(GO:0042803);poly(A) RNA binding(GO:0044822);GT…	99.2	249.1	26	18	9	84660	Heat shock protein HSP 90-alpha OS=Homo sapiens GN=HSP90AA1 PE=1 SV=5
HSP71_HUMAN	Hsp70 family chaperone(PC00072)	virus receptor activity(GO:0001618);G-protein coupled receptor binding(GO:0001664);receptor binding(GO:0005102);protein binding(GO:0005515);ATP binding(GO:0005524);ATPase activity(GO:0016887);enzyme binding(GO:0019899);heat shock protein binding(GO:0031072);ubiquitin protein ligase binding(GO:0031625);ATPase activity, coupled(GO:0042623);protein binding involved in protein folding(GO:0044183);unf…	99.2	209.48	22	12	3	70052	Heat shock 70 kDa protein 1A/1B OS=Homo sapiens GN=HSPA1A PE=1 SV=5
IF4A2_HUMAN	RNA helicase(PC00171);helicase(PC00031)	ATP-dependent RNA helicase activity(GO:0004004);nucleic acid binding(GO:0003676);ATP binding(GO:0005524);nucleotide binding(GO:0000166);helicase activity(GO:0004386);hydrolase activity(GO:0016787);translation initiation factor activity(GO:0003743);protein binding(GO:0005515);ATPase activity(GO:0016887);poly(A) RNA binding(GO:0044822);RNA binding(GO:0003723)	97.8	102.37	8	4	2	46402	Eukaryotic initiation factor 4A-II OS=Homo sapiens GN=EIF4A2 PE=1 SV=2
IF4G2_HUMAN	RNA helicase(PC00171);helicase(PC00031)	RNA binding(GO:0003723);translation initiation factor activity(GO:0003743);protein binding(GO:0005515);translation factor activity, RNA binding(GO:0008135);poly(A) RNA binding(GO:0044822)	99.1	122.77	7	5	5	102362	Eukaryotic translation initiation factor 4 gamma 2 OS=Homo sapiens GN=EIF4G2 PE=1 SV=1
ILK_HUMAN	non-receptor serine/threonine protein kinase(PC00220);non-receptor tyrosine protein kinase(PC00137);non-receptor serine/threonine protein kinase(PC00193);non-receptor tyrosine protein kinase(PC00167)	protein serine/threonine kinase activity(GO:0004674);signal transducer activity(GO:0004871);integrin binding(GO:0005178);protein binding(GO:0005515);ATP binding(GO:0005524);SH3 domain binding(GO:0017124);protein kinase binding(GO:0019901);nucleotide binding(GO:0000166);protein kinase activity(GO:0004672);kinase activity(GO:0016301);transferase activity(GO:0016740)	98.6	120.02	8	3	3	51419	Integrin-linked protein kinase OS=Homo sapiens GN=ILK PE=1 SV=2
IMA1_HUMAN	transfer/carrier protein(PC00219)	protein binding(GO:0005515);protein transporter activity(GO:0008565);nuclear localization sequence binding(GO:0008139);histone deacetylase binding(GO:0042826);poly(A) RNA binding(GO:0044822)	99.1	165.26	15	5	5	57862	Importin subunit alpha-1 OS=Homo sapiens GN=KPNA2 PE=1 SV=1
IMB1_HUMAN	transporter(PC00227);transfer/carrier protein(PC00219)	protein transporter activity(GO:0008565);protein binding(GO:0005515);nuclear localization sequence binding(GO:0008139);zinc ion binding(GO:0008270);Ran GTPase binding(GO:0008536);enzyme binding(GO:0019899);protein domain specific binding(GO:0019904);poly(A) RNA binding(GO:0044822)	98.4	104.02	4	3	3	97170	Importin subunit beta-1 OS=Homo sapiens GN=KPNB1 PE=1 SV=2
IMMT_HUMAN	cristae maintenance	protein binding(GO:0005515);poly(A) RNA binding(GO:0044822)	99	170.25	16	11	11	83678	Mitochondrial inner membrane protein OS=Homo sapiens GN=IMMT PE=1 SV=1
INCE_HUMAN	nucleoprotein	protein binding(GO:0005515)	99	74.82	3	2	1	105429	Inner centromere protein OS=Homo sapiens GN=INCENP PE=1 SV=3
INF2_HUMAN	non-motor actin binding protein(PC00085)	actin binding(GO:0003779);Rho GTPase binding(GO:0017048)	93.2	75.64	2	3	2	135624	Inverted formin-2 OS=Homo sapiens GN=INF2 PE=1 SV=2
IPO9_HUMAN	transporter(PC00227);small GTPase(PC00095)	protein binding(GO:0005515);Ran GTPase binding(GO:0008536);protein transporter activity(GO:0008565);histone binding(GO:0042393)	97.8	100.94	4	3	3	115963	Importin-9 OS=Homo sapiens GN=IPO9 PE=1 SV=3
IQGA1_HUMAN	G-protein modulator(PC00095)	GTPase activator activity(GO:0005096);protein binding(GO:0005515);GTPase inhibitor activity(GO:0005095);calcium ion binding(GO:0005509);calmodulin binding(GO:0005516);phosphatidylinositol-3,4,5-trisphosphate binding(GO:0005547);protein kinase binding(GO:0019901);protein phosphatase binding(GO:0019903);protein domain specific binding(GO:0019904);protein complex binding(GO:0032403);protein serine/t…	99.1	163.26	5	9	8	189251	Ras GTPase-activating-like protein IQGAP1 OS=Homo sapiens GN=IQGAP1 PE=1 SV=1
ITB4_HUMAN	receptor(PC00197);extracellular matrix glycoprotein(PC00102);cell adhesion molecule(PC00100)	receptor activity(GO:0004872);G-protein coupled receptor binding(GO:0001664);protein binding(GO:0005515)	98.4	111.51	2	3	3	202166	Integrin beta-4 OS=Homo sapiens GN=ITGB4 PE=1 SV=5
ITPR3_HUMAN	ligand-gated ion channel(PC00227);ligand-gated ion channel(PC00133)	inositol 1,4,5-trisphosphate-sensitive calcium-release channel activity(GO:0005220);calcium channel activity(GO:0005262);inositol hexakisphosphate binding(GO:0000822);intracellular ligand-gated calcium channel activity(GO:0005218);protein binding(GO:0005515);phosphatidylinositol binding(GO:0035091);inositol 1,3,4,5 tetrakisphosphate binding(GO:0043533);inositol 1,4,5 trisphosphate binding(GO:0070…	99	79.72	1	4	2	304105	Inositol 1 4 5-trisphosphate receptor type 3 OS=Homo sapiens GN=ITPR3 PE=1 SV=2
JAK1_HUMAN	non-receptor tyrosine protein kinase(PC00220);non-receptor tyrosine protein kinase(PC00137)	nucleotide binding(GO:0000166);protein kinase activity(GO:0004672);protein tyrosine kinase activity(GO:0004713);non-membrane spanning protein tyrosine kinase activity(GO:0004715);ATP binding(GO:0005524);kinase activity(GO:0016301);transferase activity(GO:0016740);growth hormone receptor binding(GO:0005131);protein binding(GO:0005515);protein phosphatase binding(GO:0019903);ubiquitin protein ligas…	98.6	106.73	3	4	3	133277	Tyrosine-protein kinase JAK1 OS=Homo sapiens GN=JAK1 PE=1 SV=2
JPH2_HUMAN	Junctophilin	phosphatidylserine binding(GO:0001786);protein binding(GO:0005515);phosphatidylinositol-4,5-bisphosphate binding(GO:0005546);phosphatidylinositol-3,4,5-trisphosphate binding(GO:0005547);phosphatidylinositol-5-phosphate binding(GO:0010314);calcium-release channel activity(GO:0015278);phosphatidylinositol-3-phosphate binding(GO:0032266);phosphatidylinositol-4-phosphate binding(GO:0070273);phosphati…	99.1	136.87	10	5	5	74222	Junctophilin-2 OS=Homo sapiens GN=JPH2 PE=1 SV=2
K1C19_HUMAN	structural protein(PC00211);intermediate filament(PC00085)	structural molecule activity(GO:0005198);structural constituent of cytoskeleton(GO:0005200);protein binding(GO:0005515);structural constituent of muscle(GO:0008307);protein complex binding(GO:0032403)	99	229.45	52	19	12	44106	Keratin type I cytoskeletal 19 OS=Homo sapiens GN=KRT19 PE=1 SV=4
K2C6B_HUMAN	structural protein(PC00211);intermediate filament(PC00085)	structural constituent of cytoskeleton(GO:0005200);protein binding(GO:0005515);structural molecule activity(GO:0005198)	99.1	139.43	13	6	1	60067	Keratin_ type II cytoskeletal 6B OS=Homo sapiens GN=KRT6B PE=1 SV=5
K6PL_HUMAN	carbohydrate kinase(PC00220);carbohydrate kinase(PC00137)	nucleotide binding(GO:0000166);6-phosphofructokinase activity(GO:0003872);ATP binding(GO:0005524);kinase activity(GO:0016301);transferase activity(GO:0016740);protein binding(GO:0005515);kinase binding(GO:0019900);identical protein binding(GO:0042802);metal ion binding(GO:0046872);fructose binding(GO:0070061);fructose-6-phosphate binding(GO:0070095);catalytic activity(GO:0003824);monosaccharide b…	96.3	76.42	4	3	3	85018	6-phosphofructokinase_ liver type OS=Homo sapiens GN=PFKL PE=1 SV=6
K6PP_HUMAN	carbohydrate kinase(PC00220);carbohydrate kinase(PC00137)	6-phosphofructokinase activity(GO:0003872);nucleotide binding(GO:0000166);ATP binding(GO:0005524);kinase activity(GO:0016301);transferase activity(GO:0016740);protein complex binding(GO:0032403);metal ion binding(GO:0046872);catalytic activity(GO:0003824)	98.9	119.53	6	4	4	85596	6-phosphofructokinase type C OS=Homo sapiens GN=PFKP PE=1 SV=2
KAP0_HUMAN	kinase activator(PC00095)	cAMP-dependent protein kinase regulator activity(GO:0008603);kinase activity(GO:0016301);cAMP binding(GO:0030552);cAMP-dependent protein kinase inhibitor activity(GO:0004862);protein binding(GO:0005515);ubiquitin protein ligase binding(GO:0031625);protein kinase A catalytic subunit binding(GO:0034236);nucleotide binding(GO:0000166)	97.3	106.12	7	2	2	42982	cAMP-dependent protein kinase type I-alpha regulatory subunit OS=Homo sapiens GN=PRKAR1A PE=1 SV=1
KI20B_HUMAN	microtubule binding motor protein(PC00085)	protein binding(GO:0005515);ATP binding(GO:0005524);microtubule binding(GO:0008017);ATP-dependent microtubule motor activity, plus-end-directed(GO:0008574);ATPase activity(GO:0016887);protein homodimerization activity(GO:0042803);WW domain binding(GO:0050699);nucleotide binding(GO:0000166);microtubule motor activity(GO:0003777)	99	50.26	1	3	0	206134	Isoform 3 of Kinesin-like protein KIF20B OS=Homo sapiens GN=KIF20B
KIF14_HUMAN	microtubule binding motor protein(PC00085)	microtubule motor activity(GO:0003777);protein binding(GO:0005515);ATP binding(GO:0005524);microtubule binding(GO:0008017);ATP-dependent microtubule motor activity, plus-end-directed(GO:0008574);tubulin binding(GO:0015631);ATPase activity(GO:0016887);protein kinase binding(GO:0019901);PDZ domain binding(GO:0030165);nucleotide binding(GO:0000166)	98.8	109.45	3	4	3	186490	Kinesin-like protein KIF14 OS=Homo sapiens GN=KIF14 PE=1 SV=1
KIF22_HUMAN	microtubule binding motor protein(PC00085)	DNA binding(GO:0003677);microtubule motor activity(GO:0003777);ATP binding(GO:0005524);microtubule binding(GO:0008017);ATPase activity(GO:0016887);nucleotide binding(GO:0000166)	99	50.22	3	2	2	73262	Kinesin-like protein KIF22 OS=Homo sapiens GN=KIF22 PE=1 SV=5
KIF23_HUMAN	microtubule binding motor protein(PC00085)	microtubule motor activity(GO:0003777);ATP binding(GO:0005524);microtubule binding(GO:0008017);ATPase activity(GO:0016887);nucleotide binding(GO:0000166);protein binding(GO:0005515)	99.2	157.62	8	7	5	110059	Kinesin-like protein KIF23 OS=Homo sapiens GN=KIF23 PE=1 SV=3
KIF2A_HUMAN	microtubule binding motor protein(PC00085)	motor activity(GO:0003774);microtubule motor activity(GO:0003777);protein binding(GO:0005515);ATP binding(GO:0005524);microtubule binding(GO:0008017);ATPase activity(GO:0016887);nucleotide binding(GO:0000166)	99	94.73	11	7	6	79955	Kinesin-like protein KIF2A OS=Homo sapiens GN=KIF2A PE=1 SV=3
KIF2C_HUMAN	microtubule binding motor protein(PC00085)	microtubule motor activity(GO:0003777);ATP binding(GO:0005524);microtubule binding(GO:0008017);ATPase activity(GO:0016887);protein binding(GO:0005515);centromeric DNA binding(GO:0019237);microtubule plus-end binding(GO:0051010);nucleotide binding(GO:0000166)	99.2	208.39	19	14	11	81313	Kinesin-like protein KIF2C OS=Homo sapiens GN=KIF2C PE=1 SV=2
KIF3A_HUMAN	microtubule binding motor protein(PC00085)	microtubule motor activity(GO:0003777);ATP binding(GO:0005524);microtubule binding(GO:0008017);nucleotide binding(GO:0000166);protein binding(GO:0005515);ATP-dependent microtubule motor activity, plus-end-directed(GO:0008574);spectrin binding(GO:0030507);protein complex binding(GO:0032403)	98.7	89.92	5	3	2	80041	Kinesin-like protein KIF3A OS=Homo sapiens GN=KIF3A PE=1 SV=4
KIF3B_HUMAN	microtubule binding motor protein(PC00085)	microtubule motor activity(GO:0003777);protein binding(GO:0005515);ATP binding(GO:0005524);microtubule binding(GO:0008017);ATP-dependent microtubule motor activity, plus-end-directed(GO:0008574);Rho GTPase binding(GO:0017048);nucleotide binding(GO:0000166)	98.9	129.02	7	5	2	85125	Kinesin-like protein KIF3B OS=Homo sapiens GN=KIF3B PE=1 SV=1
KIFC3_HUMAN	microtubule binding motor protein(PC00085)	microtubule motor activity(GO:0003777);ATP binding(GO:0005524);microtubule binding(GO:0008017);ATPase activity(GO:0016887);nucleotide binding(GO:0000166);protein binding(GO:0005515)	96	71.5	3	4	1	92775	Kinesin-like protein KIFC3 OS=Homo sapiens GN=KIFC3 PE=1 SV=4
KINH_HUMAN	microtubule binding motor protein(PC00085)	nucleotide binding(GO:0000166);microtubule motor activity(GO:0003777);ATP binding(GO:0005524);microtubule binding(GO:0008017);protein binding(GO:0005515);ATP-dependent microtubule motor activity, plus-end-directed(GO:0008574)	93.6	128.83	3	2	1	109685	Kinesin-1 heavy chain OS=Homo sapiens GN=KIF5B PE=1 SV=1
KPCI_HUMAN	non-receptor serine/threonine protein kinase(PC00220);transfer/carrier protein(PC00137);non-receptor serine/threonine protein kinase(PC00193);annexin(PC00167);calmodulin(PC00219)	protein kinase activity(GO:0004672);protein serine/threonine kinase activity(GO:0004674);protein kinase C activity(GO:0004697);protein binding(GO:0005515);ATP binding(GO:0005524);phospholipid binding(GO:0005543);protein domain specific binding(GO:0019904);metal ion binding(GO:0046872);nucleotide binding(GO:0000166);kinase activity(GO:0016301);transferase activity(GO:0016740)	76.8	66	3	2	1	68262	Protein kinase C iota type OS=Homo sapiens GN=PRKCI PE=1 SV=2
KPYM_HUMAN	signaling molecule(PC00207)	magnesium ion binding(GO:0000287);pyruvate kinase activity(GO:0004743);potassium ion binding(GO:0030955);protein binding(GO:0005515);ATP binding(GO:0005524);MHC class II protein complex binding(GO:0023026);ADP binding(GO:0043531);poly(A) RNA binding(GO:0044822);nucleotide binding(GO:0000166);catalytic activity(GO:0003824);kinase activity(GO:0016301);transferase activity(GO:0016740);metal ion bind…	99.2	294.18	40	22	17	57937	Pyruvate kinase PKM OS=Homo sapiens GN=PKM PE=1 SV=4
KRT81_HUMAN	structural protein(PC00211);intermediate filament(PC00085)	structural molecule activity(GO:0005198);protein binding(GO:0005515)	98.4	114.88	8	3	3	54928	Keratin_ type II cuticular Hb1 OS=Homo sapiens GN=KRT81 PE=1 SV=3
KRT86_HUMAN	structural protein(PC00211);intermediate filament(PC00085)	structural molecule activity(GO:0005198);protein binding(GO:0005515)	98.4	114.88	8	3	3	53501	Keratin_ type II cuticular Hb6 OS=Homo sapiens GN=KRT86 PE=1 SV=1
KTN1_HUMAN	microtubule binding motor protein(PC00085)	kinesin binding(GO:0019894);protein binding(GO:0005515);poly(A) RNA binding(GO:0044822)	99.2	206.76	12	12	11	156275	Kinectin OS=Homo sapiens GN=KTN1 PE=1 SV=1
LAMA5_HUMAN	receptor(PC00197);extracellular matrix linker protein(PC00102)	integrin binding(GO:0005178);structural molecule activity(GO:0005198);receptor binding(GO:0005102)	99.2	153.24	2	7	7	399740	Laminin subunit alpha-5 OS=Homo sapiens GN=LAMA5 PE=1 SV=8
LAP2A_HUMAN	peptide hormone(PC00207)	DNA binding(GO:0003677);lamin binding(GO:0005521);protein binding(GO:0005515)	99.2	235.9	23	12	3	75492	Lamina-associated polypeptide 2_ isoform alpha OS=Homo sapiens GN=TMPO PE=1 SV=2
LAR4B_HUMAN	ribonucleoprotein(PC00171)	protein binding(GO:0005515);poly(A) RNA binding(GO:0044822);nucleic acid binding(GO:0003676);RNA binding(GO:0003723)	98.6	82.49	6	4	3	80552	La-related protein 4B OS=Homo sapiens GN=LARP4B PE=1 SV=3
LAS1L_HUMAN	ribonucleoprotein(PC00171)	poly(A) RNA binding(GO:0044822)	98.9	124.96	7	4	4	83065	Ribosomal biogenesis protein LAS1L OS=Homo sapiens GN=LAS1L PE=1 SV=2
LAT1_HUMAN	amino acid transporter(PC00227)	amino acid transmembrane transporter activity(GO:0015171);neutral amino acid transmembrane transporter activity(GO:0015175);L-leucine transmembrane transporter activity(GO:0015190);L-phenylalanine transmembrane transporter activity(GO:0015192);L-tryptophan transmembrane transporter activity(GO:0015196);antiporter activity(GO:0015297);peptide antigen binding(GO:0042605);L-amino acid transmembrane …	84.4	108.91	7	2	2	55010	Large neutral amino acids transporter small subunit 1 OS=Homo sapiens GN=SLC7A5 PE=1 SV=2
LEG8_HUMAN	signaling molecule(PC00207);cell adhesion molecule(PC00069)	carbohydrate binding(GO:0030246);protein binding(GO:0005515)	96.8	69.68	6	3	1	35808	Galectin-8 OS=Homo sapiens GN=LGALS8 PE=1 SV=4
LIMA1_HUMAN	transcription factor(PC00218);nuclease(PC00171);actin family cytoskeletal protein(PC00170)	zinc ion binding(GO:0008270);actin filament binding(GO:0051015);metal ion binding(GO:0046872);actin monomer binding(GO:0003785);protein binding(GO:0005515);actin binding(GO:0003779)	99	301.39	62	46	46	85226	LIM domain and actin-binding protein 1 OS=Homo sapiens GN=LIMA1 PE=1 SV=1
LIMC1_HUMAN	actin family cytoskeletal protein(PC00085)	zinc ion binding(GO:0008270);metal ion binding(GO:0046872);actin binding(GO:0003779)	99.2	137.97	12	7	7	100734	Isoform 9 of LIM and calponin homology domains-containing protein 1 OS=Homo sapiens GN=LIMCH1
LMNA_HUMAN	structural protein(PC00211);intermediate filament(PC00085)	structural molecule activity(GO:0005198);protein binding(GO:0005515)	99	271.12	53	27	1	65135	Isoform C of Prelamin-A/C OS=Homo sapiens GN=LMNA
LMNB1_HUMAN	structural protein(PC00211);intermediate filament(PC00085)	structural molecule activity(GO:0005198);phospholipase binding(GO:0043274)	99	239.5	47	25	22	66408	Lamin-B1 OS=Homo sapiens GN=LMNB1 PE=1 SV=2
LMNB2_HUMAN	structural protein(PC00211);intermediate filament(PC00085)	structural molecule activity(GO:0005198);molecular_function(GO:0003674)	99	169.59	22	14	11	67689	Lamin-B2 OS=Homo sapiens GN=LMNB2 PE=1 SV=3
LMO7_HUMAN	actin family cytoskeletal protein(PC00085)	zinc ion binding(GO:0008270);ubiquitin-protein transferase activity(GO:0004842);metal ion binding(GO:0046872)	99.2	204.67	10	11	1	153670	Isoform 3 of LIM domain only protein 7 OS=Homo sapiens GN=LMO7
LPPRC_HUMAN	transporter(PC00227);serine/threonine protein kinase receptor(PC00220);serine/threonine protein kinase receptor(PC00137);RNA binding protein(PC00193);protein kinase(PC00205)	single-stranded DNA binding(GO:0003697);RNA binding(GO:0003723);protein binding(GO:0005515);microtubule binding(GO:0008017);ubiquitin protein ligase binding(GO:0031625);poly(A) RNA binding(GO:0044822);beta-tubulin binding(GO:0048487);DNA binding(GO:0003677)	98.7	103.86	3	5	3	157904	Leucine-rich PPR motif-containing protein_ mitochondrial OS=Homo sapiens GN=LRPPRC PE=1 SV=3
LRRF2_HUMAN	transcription cofactor(PC00218);RNA binding protein(PC00217)	protein binding(GO:0005515);LRR domain binding(GO:0030275)	99	95.11	5	4	2	82171	Leucine-rich repeat flightless-interacting protein 2 OS=Homo sapiens GN=LRRFIP2 PE=1 SV=1
LS14A_HUMAN	RNA binding protein(PC00171)	double-stranded DNA binding (GO:0003690); double-stranded RNA binding (GO:0003725); poly(A) RNA binding (GO:0044822); single-stranded RNA binding (GO:0003727)	99	84.1	5	3	2	50530	Protein LSM14 homolog A OS=Homo sapiens GN=LSM14A PE=1 SV=3
LS14A_HUMAN	RNA binding protein(PC00171)	double-stranded DNA binding(GO:0003690);double-stranded RNA binding(GO:0003725);single-stranded RNA binding(GO:0003727);poly(A) RNA binding(GO:0044822)	99	84.1	5	3	2	50554	Isoform 2 of Protein LSM14 homolog A OS=Homo sapiens GN=LSM14A
LSG1_HUMAN	signaling molecule(PC00207);nucleic acid binding(PC00171);hydrolase(PC00121);G-protein(PC00095)	GTPase activity(GO:0003924);GTP binding(GO:0005525);nucleotide binding(GO:0000166);hydrolase activity(GO:0016787)	98.6	82.97	6	4	3	75225	Large subunit GTPase 1 homolog OS=Homo sapiens GN=LSG1 PE=1 SV=2
LTV1_HUMAN	ribosomal protein(PC00171)	protein binding(GO:0005515)	98.9	81.87	8	4	4	54855	Protein LTV1 homolog OS=Homo sapiens GN=LTV1 PE=1 SV=1
LUZP1_HUMAN	protein binding	no go molecular function listed uniprot	99	210.43	19	16	15	120275	Leucine zipper protein 1 OS=Homo sapiens GN=LUZP1 PE=1 SV=2
MACOI_HUMAN	membrane-bound signaling molecule(PC00207)	molecular_function(GO:0003674)	99	37.93	2	2	0	76178	Macoilin OS=Homo sapiens GN=TMEM57 PE=1 SV=1
MAGD2_HUMAN	membrane-bound signaling molecule(PC00207)	cell adhesion molecule(PC00069)	98.7	85.67	9	4	4	64954	Melanoma-associated antigen D2 OS=Homo sapiens GN=MAGED2 PE=1 SV=2
MARK2_HUMAN	non-receptor serine/threonine protein kinase(PC00220);non-receptor serine/threonine protein kinase(PC00137)	protein kinase activity(GO:0004672);ATP binding(GO:0005524);nucleotide binding(GO:0000166);magnesium ion binding(GO:0000287);protein serine/threonine kinase activity(GO:0004674);protein binding(GO:0005515);lipid binding(GO:0008289);protein kinase activator activity(GO:0030295);poly(A) RNA binding(GO:0044822);tau-protein kinase activity(GO:0050321);kinase activity(GO:0016301);transferase activity(…	99	136.2	7	4	3	87911	Serine/threonine-protein kinase MARK2 OS=Homo sapiens GN=MARK2 PE=1 SV=2
MARK3_HUMAN	non-receptor serine/threonine protein kinase(PC00220);non-receptor serine/threonine protein kinase(PC00137)	protein kinase activity(GO:0004672);ATP binding(GO:0005524);nucleotide binding(GO:0000166);kinase activity(GO:0016301);protein serine/threonine kinase activity(GO:0004674);protein binding(GO:0005515);transferase activity(GO:0016740)	97.8	89.77	6	3	1	79936	Isoform 5 of MAP/microtubule affinity-regulating kinase 3 OS=Homo sapiens GN=MARK3
MCA3_HUMAN	transferase(PC00220);signaling molecule(PC00207);reductase(PC00176);translation elongation factor(PC00198);epimerase/racemase(PC00171);cytoskeletal protein(PC00031)	translation elongation factor activity(GO:0003746);glutathione transferase activity(GO:0004364);protein binding(GO:0005515)	99	138.21	44	8	7	19811	Eukaryotic translation elongation factor 1 epsilon-1 OS=Homo sapiens GN=EEF1E1 PE=1 SV=1
MCM4_HUMAN	DNA binding protein(PC00171)	single-stranded DNA binding(GO:0003697);protein binding(GO:0005515);ATP binding(GO:0005524);ATP-dependent DNA helicase activity(GO:0004003);nucleotide binding(GO:0000166);DNA binding(GO:0003677);DNA helicase activity(GO:0003678);helicase activity(GO:0004386);hydrolase activity(GO:0016787);nucleoside-triphosphatase activity(GO:0017111)	98.7	119.72	5	4	3	96558	DNA replication licensing factor MCM4 OS=Homo sapiens GN=MCM4 PE=1 SV=5
MCM7_HUMAN	DNA helicase(PC00171);helicase(PC00009);hydrolase(PC00011)	single-stranded DNA binding(GO:0003697);protein binding(GO:0005515);ATP binding(GO:0005524);DNA binding(GO:0003677);ATP-dependent DNA helicase activity(GO:0004003);nucleotide binding(GO:0000166);DNA helicase activity(GO:0003678);helicase activity(GO:0004386);hydrolase activity(GO:0016787)	98.7	93.31	7	3	3	60643	Isoform 3 of DNA replication licensing factor MCM7 OS=Homo sapiens GN=MCM7
MEPCE_HUMAN	RNA binding protein(PC00171)	RNA methyltransferase activity(GO:0008173);S-adenosylmethionine-dependent methyltransferase activity(GO:0008757);poly(A) RNA binding(GO:0044822);methyltransferase activity(GO:0008168);transferase activity(GO:0016740)	99	54.39	4	2	2	74355	7SK snRNA methylphosphate capping enzyme OS=Homo sapiens GN=MEPCE PE=1 SV=1
MICA2_HUMAN	non-motor actin binding protein(PC00085)	actin binding(GO:0003779);NADPH:sulfur oxidoreductase activity(GO:0043914);zinc ion binding(GO:0008270);oxidoreductase activity, acting on paired donors, with incorporation or reduction of molecular oxygen, NAD(P)H as one donor, and incorporation of one atom of oxygen(GO:0016709);FAD binding(GO:0071949);monooxygenase activity(GO:0004497);oxidoreductase activity(GO:0016491);metal ion binding(GO:00…	98.7	112.98	5	4	3	106211	Isoform 5 of Protein-methionine sulfoxide oxidase MICAL2 OS=Homo sapiens GN=MICAL2
MISP_HUMAN	non-motor actin binding protein(PC00085)	actin binding(GO:0003779)	99	147.88	11	6	6	75357	Mitotic interactor and substrate of PLK1 OS=Homo sapiens GN=MISP PE=1 SV=1
MMTA2_HUMAN	non-motor actin binding protein(PC00085)	protein binding(GO:0005515);poly(A) RNA binding(GO:0044822)	98.5	108.53	16	3	3	29412	Multiple myeloma tumor-associated protein 2 OS=Homo sapiens GN=MMTAG2 PE=1 SV=1
MP2K3_HUMAN	non-receptor serine/threonine protein kinase(PC00220);non-receptor serine/threonine protein kinase(PC00137)	protein serine/threonine kinase activity(GO:0004674);ATP binding(GO:0005524);nucleotide binding(GO:0000166);protein kinase activity(GO:0004672);MAP kinase kinase activity(GO:0004708);protein tyrosine kinase activity(GO:0004713);protein binding(GO:0005515);protein kinase binding(GO:0019901);kinase activity(GO:0016301);transferase activity(GO:0016740)	83.7	50.89	5	2	2	39940	Isoform 2 of Dual specificity mitogen-activated protein kinase kinase 3 OS=Homo sapiens GN=MAP2K3
MPRIP_HUMAN	G-protein modulator(PC00095);actin family cytoskeletal protein(PC00022)	actin binding(GO:0003779);protein binding(GO:0005515)	99	130.25	9	6	6	116533	Myosin phosphatase Rho-interacting protein OS=Homo sapiens GN=MPRIP PE=1 SV=3
MRCKB_HUMAN	non-receptor serine/threonine protein kinase(PC00220);non-receptor serine/threonine protein kinase(PC00137)	nucleotide binding(GO:0000166);protein kinase activity(GO:0004672);protein serine/threonine kinase activity(GO:0004674);ATP binding(GO:0005524);kinase activity(GO:0016301);transferase activity(GO:0016740);Rho GTPase binding(GO:0017048);metal ion binding(GO:0046872);magnesium ion binding(GO:0000287)	99.1	123.56	4	7	5	194314	Serine/threonine-protein kinase MRCK beta OS=Homo sapiens GN=CDC42BPB PE=1 SV=2
MRE11_HUMAN	non-receptor serine/threonine protein kinase(PC00220);non-receptor serine/threonine protein kinase(PC00137)	nuclease activity(GO:0004518);endonuclease activity(GO:0004519);exonuclease activity(GO:0004527);hydrolase activity(GO:0016787);manganese ion binding(GO:0030145);single-stranded DNA endodeoxyribonuclease activity(GO:0000014);double-stranded DNA binding(GO:0003690);endodeoxyribonuclease activity(GO:0004520);protein binding(GO:0005515);protein C-terminus binding(GO:0008022);3'-5' exonuclease activi…	99	65.86	3	3	1	80593	Double-strand break repair protein MRE11A OS=Homo sapiens GN=MRE11A PE=1 SV=3
MRM1_HUMAN	RNA methyltransferase(PC00220);RNA binding protein(PC00155)	RNA binding(GO:0003723);RNA methyltransferase activity(GO:0008173);methyltransferase activity(GO:0008168);transferase activity(GO:0016740);protein binding(GO:0005515);poly(A) RNA binding(GO:0044822)	99	82.62	7	2	2	38638	rRNA methyltransferase 1 mitochondrial OS=Homo sapiens GN=MRM1 PE=1 SV=1
MSH2_HUMAN	DNA binding protein(PC00171)	ATP binding(GO:0005524);Y-form DNA binding(GO:0000403);heteroduplex DNA loop binding(GO:0000404);double-strand/single-strand DNA junction binding(GO:0000406);DNA-dependent ATPase activity(GO:0008094);mismatched DNA binding(GO:0030983);DNA binding(GO:0003677);protein binding(GO:0005515);protein C-terminus binding(GO:0008022);centromeric DNA binding(GO:0019237);enzyme binding(GO:0019899);protein ki…	97.5	90.56	4	4	4	104743	DNA mismatch repair protein Msh2 OS=Homo sapiens GN=MSH2 PE=1 SV=1
MSH6_HUMAN	DNA binding protein(PC00171)	DNA-dependent ATPase activity(GO:0008094);ATP binding(GO:0005524);mismatched DNA binding(GO:0030983);DNA binding(GO:0003677);chromatin binding(GO:0003682);protein binding(GO:0005515);methylated histone binding(GO:0035064);magnesium ion binding(GO:0000287);four-way junction DNA binding(GO:0000400);double-stranded DNA binding(GO:0003690);ATPase activity(GO:0016887);guanine/thymine mispair binding(G…	99.2	153.65	6	9	1	152785	DNA mismatch repair protein Msh6 OS=Homo sapiens GN=MSH6 PE=1 SV=2
MTSSL_HUMAN	actin family cytoskeletal protein(PC00085)	actin binding(GO:0003779)	99.1	173.34	9	5	5	79929	MTSS1-like protein OS=Homo sapiens GN=MTSS1L PE=1 SV=1
MUC16_HUMAN	cell surface, membrane associated	protein binding(GO:0005515)	99	46.92	0	2	1	2358133	Mucin-16 OS=Homo sapiens GN=MUC16 PE=1 SV=2
MYEF2_HUMAN	ribonucleoprotein(PC00171)	nucleotide binding(GO:0000166);nucleic acid binding(GO:0003676);DNA binding(GO:0003677);protein binding(GO:0005515);poly(A) RNA binding(GO:0044822);RNA binding(GO:0003723)	97.7	88.25	20	3	2	20266	Isoform 3 of Myelin expression factor 2 OS=Homo sapiens GN=MYEF2
MYH11_HUMAN	G-protein modulator(PC00095);actin binding motor protein(PC00022);cell junction protein(PC00085)	motor activity(GO:0003774);nucleotide binding(GO:0000166);actin binding(GO:0003779);ATP binding(GO:0005524);actin filament binding(GO:0051015);protein binding(GO:0005515);calmodulin binding(GO:0005516);structural constituent of muscle(GO:0008307)	99.2	274.88	12	36	5	227337	Myosin-11 OS=Homo sapiens GN=MYH11 PE=1 SV=3
MYH14_HUMAN	G-protein modulator(PC00095);actin binding motor protein(PC00022);cell junction protein(PC00085)	motor activity(GO:0003774);microfilament motor activity(GO:0000146);calmodulin binding(GO:0005516);ATP binding(GO:0005524);actin-dependent ATPase activity(GO:0030898);actin filament binding(GO:0051015);nucleotide binding(GO:0000166);actin binding(GO:0003779)	99	386.72	49	112	0	227868	Myosin-14 OS=Homo sapiens GN=MYH14 PE=1 SV=2
MYH14_HUMAN	G-protein modulator(PC00095);actin binding motor protein(PC00022);cell junction protein(PC00085)	actin-dependent ATPase activity (GO:0030898); ATP binding (GO:0005524); microfilament motor activity (GO:0000146)	99	388.59	49	115	3	232009	Isoform 2 of Myosin-14 OS=Homo sapiens GN=MYH14
MYO1A_HUMAN	G-protein modulator(PC00095);actin binding motor protein(PC00022);cell junction protein(PC00085)	motor activity(GO:0003774);ATP binding(GO:0005524);nucleotide binding(GO:0000166);calmodulin binding(GO:0005516);actin filament binding(GO:0051015);actin binding(GO:0003779)	97.8	141.01	4	5	1	118401	Unconventional myosin-Ia OS=Homo sapiens GN=MYO1A PE=1 SV=1
MYO1B_HUMAN	G-protein modulator(PC00095);actin binding motor protein(PC00022);cell junction protein(PC00085)	motor activity(GO:0003774);ATP binding(GO:0005524);nucleotide binding(GO:0000166);microfilament motor activity(GO:0000146);calmodulin binding(GO:0005516);phosphatidylinositol-4,5-bisphosphate binding(GO:0005546);phosphatidylinositol-3,4,5-trisphosphate binding(GO:0005547);actin-dependent ATPase activity(GO:0030898);actin filament binding(GO:0051015);actin binding(GO:0003779)	99	243.52	24	28	24	124951	Isoform 2 of Unconventional myosin-Ib OS=Homo sapiens GN=MYO1B
MYO1C_HUMAN	G-protein modulator(PC00095);actin binding motor protein(PC00022);cell junction protein(PC00085)	motor activity(GO:0003774);ATP binding(GO:0005524);nucleotide binding(GO:0000166);actin binding(GO:0003779);receptor binding(GO:0005102);protein binding(GO:0005515);calmodulin binding(GO:0005516);protein C-terminus binding(GO:0008022);Ral GTPase binding(GO:0017160);actin-dependent ATPase activity(GO:0030898)	99	267.87	24	29	1	121682	Unconventional myosin-Ic OS=Homo sapiens GN=MYO1C PE=1 SV=4
MYO5A_HUMAN	G-protein modulator(PC00095);actin binding motor protein(PC00022);cell junction protein(PC00085)	motor activity(GO:0003774);ATP binding(GO:0005524);nucleotide binding(GO:0000166);microfilament motor activity(GO:0000146);actin binding(GO:0003779);calcium ion binding(GO:0005509);calmodulin binding(GO:0005516);Rab GTPase binding(GO:0017137);poly(A) RNA binding(GO:0044822);actin filament binding(GO:0051015)	99	154.65	6	8	6	215403	Unconventional myosin-Va OS=Homo sapiens GN=MYO5A PE=1 SV=2
MYO5B_HUMAN	G-protein modulator(PC00095);actin binding motor protein(PC00022);cell junction protein(PC00085)	microfilament motor activity(GO:0000146);actin binding(GO:0003779);protein binding(GO:0005515);calmodulin binding(GO:0005516);ATP binding(GO:0005524);Rab GTPase binding(GO:0017137);nucleotide binding(GO:0000166);motor activity(GO:0003774)	99	87.63	1	3	1	213671	Unconventional myosin-Vb OS=Homo sapiens GN=MYO5B PE=1 SV=3
MYOF_HUMAN	membrane traffic protein(PC00150)	protein binding(GO:0005515);phospholipid binding(GO:0005543)	99.2	245.03	12	22	18	234706	Myoferlin OS=Homo sapiens GN=MYOF PE=1 SV=1
MYPT1_HUMAN	phosphatase modulator(PC00095)	enzyme inhibitor activity(GO:0004857);signal transducer activity(GO:0004871);protein binding(GO:0005515);phosphatase regulator activity(GO:0019208);protein kinase binding(GO:0019901);14-3-3 protein binding(GO:0071889)	99.2	182	10	9	8	115281	Protein phosphatase 1 regulatory subunit 12A OS=Homo sapiens GN=PPP1R12A PE=1 SV=1
NB5R3_HUMAN	reductase(PC00176)	cytochrome-b5 reductase activity, acting on NAD(P)H(GO:0004128);oxidoreductase activity(GO:0016491);AMP binding(GO:0016208);ADP binding(GO:0043531);flavin adenine dinucleotide binding(GO:0050660);NAD binding(GO:0051287);FAD binding(GO:0071949)	99	47.88	7	2	1	38226	Isoform 3 of NADH-cytochrome b5 reductase 3 OS=Homo sapiens GN=CYB5R3
NDUS1_HUMAN	dehydrogenase(PC00176);reductase(PC00092)	NADH dehydrogenase (ubiquinone) activity(GO:0008137);iron-sulfur cluster binding(GO:0051536);oxidoreductase activity(GO:0016491);oxidoreductase activity, acting on NAD(P)H(GO:0016651);protein binding(GO:0005515);electron carrier activity(GO:0009055);metal ion binding(GO:0046872);2 iron, 2 sulfur cluster binding(GO:0051537);4 iron, 4 sulfur cluster binding(GO:0051539);NADH dehydrogenase activity(G…	74.7	54.57	2	2	1	80997	Isoform 2 of NADH-ubiquinone oxidoreductase 75 kDa subunit_ mitochondrial OS=Homo sapiens GN=NDUFS1
NEMF_HUMAN	ribonucleoprotein(PC00171)	no go molecular function listed uniprot	98.4	68.7	4	4	4	118025	Isoform 4 of Nuclear export mediator factor NEMF OS=Homo sapiens GN=NEMF
NOL7_HUMAN	ribonucleoprotein(PC00171)	poly(A) RNA binding(GO:0044822)	99	147.82	32	13	13	29426	Nucleolar protein 7 OS=Homo sapiens GN=NOL7 PE=1 SV=2
NOL9_HUMAN	ribonucleoprotein(PC00171)	RNA binding(GO:0003723);protein binding(GO:0005515);ATP binding(GO:0005524);polynucleotide 5'-hydroxyl-kinase activity(GO:0051731);nucleotide binding(GO:0000166);kinase activity(GO:0016301);transferase activity(GO:0016740)	98.5	146.7	7	5	4	79323	Polynucleotide 5'-hydroxyl-kinase NOL9 OS=Homo sapiens GN=NOL9 PE=1 SV=1
NOM1_HUMAN	mRNA processing factor(PC00171);nuclease(PC00031)	protein binding(GO:0005515);poly(A) RNA binding(GO:0044822);RNA binding(GO:0003723)	99	84.4	4	3	2	96257	Nucleolar MIF4G domain-containing protein 1 OS=Homo sapiens GN=NOM1 PE=1 SV=1
NOMO1_HUMAN	mRNA processing factor(PC00171);nuclease(PC00031)	carbohydrate binding(GO:0030246);molecular_function(GO:0003674)	95.2	79.72	1	2	1	134324	Nodal modulator 1 OS=Homo sapiens GN=NOMO1 PE=1 SV=5
NOMO3_HUMAN	mRNA processing factor(PC00171);nuclease(PC00031)	carbohydrate binding(GO:0030246);molecular_function(GO:0003674)	95.2	79.72	1	2	1	134133	Nodal modulator 3 OS=Homo sapiens GN=NOMO3 PE=2 SV=2
NOP16_HUMAN	ribosomal protein(PC00171)	poly(A) RNA binding(GO:0044822)	99	157.2	28	6	6	21188	Nucleolar protein 16 OS=Homo sapiens GN=NOP16 PE=1 SV=2
NP1L4_HUMAN	phosphatase inhibitor(PC00095)	protein binding(GO:0005515);poly(A) RNA binding(GO:0044822);unfolded protein binding(GO:0051082)	99.1	134.86	15	5	4	42823	Nucleosome assembly protein 1-like 4 OS=Homo sapiens GN=NAP1L4 PE=1 SV=1
NPM_HUMAN	chaperone(PC00072)	nucleic acid binding(GO:0003676);NF-kappaB binding(GO:0051059);unfolded protein binding(GO:0051082);transcription coactivator activity(GO:0003713);RNA binding(GO:0003723);protein kinase inhibitor activity(GO:0004860);protein binding(GO:0005515);protein kinase binding(GO:0019901);Tat protein binding(GO:0030957);histone binding(GO:0042393);protein homodimerization activity(GO:0042803);ribosomal lar…	99.2	246.5	49	16	15	29465	Isoform 2 of Nucleophosmin OS=Homo sapiens GN=NPM1
NSUN2_HUMAN	methyltransferase(PC00220);nucleic acid binding(PC00155)	tRNA binding(GO:0000049);tRNA (cytosine-5-)-methyltransferase activity(GO:0016428);poly(A) RNA binding(GO:0044822);RNA binding(GO:0003723);methyltransferase activity(GO:0008168);transferase activity(GO:0016740)	99.2	163.27	12	8	7	86471	tRNA (cytosine(34)-C(5))-methyltransferase OS=Homo sapiens GN=NSUN2 PE=1 SV=2
NSUN5_HUMAN	methyltransferase(PC00220);nucleic acid binding(PC00155)	methyltransferase activity(GO:0008168);poly(A) RNA binding(GO:0044822);RNA binding(GO:0003723);transferase activity(GO:0016740)	98.8	87.54	11	4	4	42478	Isoform 5 of Putative methyltransferase NSUN5 OS=Homo sapiens GN=NSUN5
NTKL_HUMAN	kinase activator(PC00095)	protein kinase activity(GO:0004672);ATP binding(GO:0005524);DNA binding(GO:0003677);protein tyrosine kinase activity(GO:0004713)	99	76.92	8	4	4	89631	N-terminal kinase-like protein OS=Homo sapiens GN=SCYL1 PE=1 SV=1
NU153_HUMAN	structural protein(PC00211);RNA binding protein(PC00171)	zinc ion binding(GO:0008270);DNA binding(GO:0003677);transporter activity(GO:0005215);nucleocytoplasmic transporter activity(GO:0005487);protein binding(GO:0005515);Ran GTPase binding(GO:0008536);structural constituent of nuclear pore(GO:0017056);identical protein binding(GO:0042802);protein anchor(GO:0043495);metal ion binding(GO:0046872)	89.8	100.39	2	3	2	153938	Nuclear pore complex protein Nup153 OS=Homo sapiens GN=NUP153 PE=1 SV=2
NU205_HUMAN	DNA helicase(PC00171);helicase(PC00009)	protein binding(GO:0005515);structural constituent of nuclear pore(GO:0017056)	98.3	104.68	2	4	3	227919	Nuclear pore complex protein Nup205 OS=Homo sapiens GN=NUP205 PE=1 SV=3
NUFP2_HUMAN	DNA helicase(PC00171);helicase(PC00009)	protein binding(GO:0005515);RNA binding(GO:0003723);poly(A) RNA binding(GO:0044822)	99	130.08	14	8	7	76121	Nuclear fragile X mental retardation-interacting protein 2 OS=Homo sapiens GN=NUFIP2 PE=1 SV=1
NUMA1_HUMAN	non-motor microtubule binding protein(PC00085)	structural molecule activity(GO:0005198);protein binding(GO:0005515);microtubule binding(GO:0008017)	99.2	176.42	5	8	6	238257	Nuclear mitotic apparatus protein 1 OS=Homo sapiens GN=NUMA1 PE=1 SV=2
NUMB_HUMAN	signaling molecule(PC00207)	beta-catenin binding(GO:0008013);alpha-catenin binding(GO:0045294);cadherin binding(GO:0045296);protein binding(GO:0005515)	99	106.11	8	4	4	64527	Isoform 4 of Protein numb homolog OS=Homo sapiens GN=NUMB
NUP93_HUMAN	transporter(PC00227)	structural constituent of nuclear pore(GO:0017056)	99.2	143.53	8	7	7	93488	Nuclear pore complex protein Nup93 OS=Homo sapiens GN=NUP93 PE=1 SV=2
NUSAP_HUMAN	DNA binding protein(PC00171)	DNA binding(GO:0003677);protein binding(GO:0005515);microtubule binding(GO:0008017);poly(A) RNA binding(GO:0044822)	99	145.22	15	5	5	49452	Nucleolar and spindle-associated protein 1 OS=Homo sapiens GN=NUSAP1 PE=1 SV=1
OAS3_HUMAN	nucleotidyltransferase(PC00220);nucleic acid binding(PC00174);defense/immunity protein(PC00171)	double-stranded RNA binding(GO:0003725);ATP binding(GO:0005524);transferase activity(GO:0016740);RNA binding(GO:0003723);nucleotidyltransferase activity(GO:0016779);2'-5'-oligoadenylate synthetase activity(GO:0001730);protein binding(GO:0005515);metal ion binding(GO:0046872);nucleotide binding(GO:0000166)	98.2	91.07	3	3	3	121170	2'-5'-oligoadenylate synthase 3 OS=Homo sapiens GN=OAS3 PE=1 SV=3
OASL_HUMAN	nucleotidyltransferase(PC00220);nucleic acid binding(PC00174);defense/immunity protein(PC00171)	DNA binding(GO:0003677);double-stranded RNA binding(GO:0003725);ATP binding(GO:0005524);poly(A) RNA binding(GO:0044822);thyroid hormone receptor binding(GO:0046966);RNA binding(GO:0003723);transferase activity(GO:0016740)	98.4	92.6	9	3	3	59226	2'-5'-oligoadenylate synthase-like protein OS=Homo sapiens GN=OASL PE=1 SV=2
OAT_HUMAN	transaminase(PC00220)	ornithine-oxo-acid transaminase activity(GO:0004587);pyridoxal phosphate binding(GO:0030170);identical protein binding(GO:0042802);catalytic activity(GO:0003824);transaminase activity(GO:0008483);transferase activity(GO:0016740)	98.4	94.07	6	3	2	48535	Ornithine aminotransferase_ mitochondrial OS=Homo sapiens GN=OAT PE=1 SV=1
ODO2_HUMAN	acetyltransferase(PC00220);acyltransferase(PC00038)	transferase activity(GO:0016740);transferase activity, transferring acyl groups(GO:0016746);dihydrolipoyllysine-residue succinyltransferase activity(GO:0004149);heat shock protein binding(GO:0031072);chaperone binding(GO:0051087)	96.4	90.83	6	3	2	48755	Dihydrolipoyllysine-residue succinyltransferase component of 2-oxoglutarate dehydrogenase complex_ mitochondrial OS=Homo sapiens GN=DLST PE=1 SV=4
OST48_HUMAN	glycosyltransferase(PC00220)	dolichyl-diphosphooligosaccharide-protein glycotransferase activity(GO:0004579);transferase activity(GO:0016740);transferase activity, transferring glycosyl groups(GO:0016757);protein binding(GO:0005515);oligosaccharyl transferase activity(GO:0004576)	99	73.52	5	3	2	50801	Dolichyl-diphosphooligosaccharide--protein glycosyltransferase 48 kDa subunit OS=Homo sapiens GN=DDOST PE=1 SV=4
P4HA2_HUMAN	hydroxylase(PC00176);oxygenase(PC00122)	procollagen-proline 4-dioxygenase activity(GO:0004656);oxidoreductase activity, acting on single donors with incorporation of molecular oxygen, incorporation of two atoms of oxygen(GO:0016702);iron ion binding(GO:0005506);oxidoreductase activity(GO:0016491);oxidoreductase activity, acting on paired donors, with incorporation or reduction of molecular oxygen(GO:0016705);oxidoreductase activity, ac…	84.4	83.39	4	2	2	60902	Prolyl 4-hydroxylase subunit alpha-2 OS=Homo sapiens GN=P4HA2 PE=1 SV=1
P5CS_HUMAN	amino acid kinase(PC00220);dehydrogenase(PC00137);amino acid kinase(PC00045)	glutamate 5-kinase activity(GO:0004349);glutamate-5-semialdehyde dehydrogenase activity(GO:0004350);protein binding(GO:0005515);ATP binding(GO:0005524);poly(A) RNA binding(GO:0044822);nucleotide binding(GO:0000166);catalytic activity(GO:0003824);kinase activity(GO:0016301);oxidoreductase activity(GO:0016491);oxidoreductase activity, acting on the aldehyde or oxo group of donors, NAD or NADP as ac…	99.1	128.77	8	5	5	87089	Isoform Short of Delta-1-pyrroline-5-carboxylate synthase OS=Homo sapiens GN=ALDH18A1
PA2G4_HUMAN	transcription factor(PC00218);metalloprotease(PC00190);nucleic acid binding(PC00153);metalloprotease(PC00171)	transcription factor activity, sequence-specific DNA binding(GO:0003700);DNA binding(GO:0003677);protein binding(GO:0005515);ubiquitin protein ligase binding(GO:0031625);poly(A) RNA binding(GO:0044822);RNA binding(GO:0003723);hydrolase activity(GO:0016787)	99.1	143.78	17	6	6	43787	Proliferation-associated protein 2G4 OS=Homo sapiens GN=PA2G4 PE=1 SV=3
PABP2_HUMAN	;nucleic acid binding(PC00174)	nucleotide binding (GO:0000166); poly(A) RNA binding (GO:0044822); RNA binding (GO:0003723)	99	115.9	16	4	4	32749	Polyadenylate-binding protein 2 OS=Homo sapiens GN=PABPN1 PE=1 SV=3
PABP4_HUMAN	;nucleic acid binding(PC00174)	nucleotide binding(GO:0000166);nucleic acid binding(GO:0003676);RNA binding(GO:0003723);protein binding(GO:0005515);poly(A) binding(GO:0008143);poly(U) RNA binding(GO:0008266);poly(A) RNA binding(GO:0044822)	99	151.17	9	6	2	70783	Polyadenylate-binding protein 4 OS=Homo sapiens GN=PABPC4 PE=1 SV=1
PAI1_HUMAN	serine protease inhibitor(PC00095)	protease binding(GO:0002020);serine-type endopeptidase inhibitor activity(GO:0004867);receptor binding(GO:0005102);protein binding(GO:0005515);peptidase inhibitor activity(GO:0030414)	99	150.49	17	4	3	45060	Plasminogen activator inhibitor 1 OS=Homo sapiens GN=SERPINE1 PE=1 SV=1
PAIRB_HUMAN	RNA binding protein(PC00171)	mRNA 3'-UTR binding(GO:0003730);protein binding(GO:0005515);poly(A) RNA binding(GO:0044822);RNA binding(GO:0003723)	99.1	176.24	21	8	8	44257	Isoform 2 of Plasminogen activator inhibitor 1 RNA-binding protein OS=Homo sapiens GN=SERBP1
PB1_HUMAN	DNA binding protein(PC00171)	chromatin binding (GO:0003682); DNA binding (GO:0003677)	99	83.71	1	3	2	192946	Protein polybromo-1 OS=Homo sapiens GN=PBRM1 PE=1 SV=1
PB1_HUMAN	DNA binding protein(PC00171)	chromatin binding(GO:0003682);DNA binding(GO:0003677);protein binding(GO:0005515)	99	83.71	2	3	2	181084	Isoform 4 of Protein polybromo-1 OS=Homo sapiens GN=PBRM1
PBIP1_HUMAN	RNA binding protein(PC00171)	transcription corepressor activity(GO:0003714);protein binding(GO:0005515)	98.5	93.75	5	3	3	72921	Isoform 3 of Pre-B-cell leukemia transcription factor-interacting protein 1 OS=Homo sapiens GN=PBXIP1
PCBP1_HUMAN	mRNA splicing factor(PC00171);ribonucleoprotein(PC00031);enzyme modulator(PC00147)	single-stranded DNA binding(GO:0003697);RNA binding(GO:0003723);mRNA binding(GO:0003729);protein binding(GO:0005515);poly(A) RNA binding(GO:0044822);nucleic acid binding(GO:0003676);DNA binding(GO:0003677)	99	106.47	17	4	2	37498	Poly(rC)-binding protein 1 OS=Homo sapiens GN=PCBP1 PE=1 SV=2
PCNA_HUMAN	DNA polymerase processivity factor(PC00171)	DNA binding(GO:0003677);protein binding(GO:0005515);DNA polymerase processivity factor activity(GO:0030337);purine-specific mismatch base pair DNA N-glycosylase activity(GO:0000701);chromatin binding(GO:0003682);damaged DNA binding(GO:0003684);estrogen receptor binding(GO:0030331);receptor tyrosine kinase binding(GO:0030971);dinucleotide insertion or deletion binding(GO:0032139);MutLalpha complex…	99.2	210.78	46	9	9	28769	Proliferating cell nuclear antigen OS=Homo sapiens GN=PCNA PE=1 SV=1
PDIA1_HUMAN	enzyme modulator(PC00095)	isomerase activity(GO:0016853);protein disulfide isomerase activity(GO:0003756);enzyme binding(GO:0019899);protein heterodimerization activity(GO:0046982);dioxygenase activity(GO:0051213);endopeptidase activity(GO:0004175);protein binding(GO:0005515);poly(A) RNA binding(GO:0044822);procollagen-proline 4-dioxygenase activity(GO:0004656);integrin binding(GO:0005178)	99.2	249.95	26	14	13	57116	Protein disulfide-isomerase OS=Homo sapiens GN=P4HB PE=1 SV=3
PDIA3_HUMAN	enzyme modulator(PC00095)	isomerase activity(GO:0016853);protein disulfide isomerase activity(GO:0003756);cysteine-type endopeptidase activity(GO:0004197);phospholipase C activity(GO:0004629);protein binding(GO:0005515);disulfide oxidoreductase activity(GO:0015036);poly(A) RNA binding(GO:0044822)	99.2	260.92	37	18	18	56782	Protein disulfide-isomerase A3 OS=Homo sapiens GN=PDIA3 PE=1 SV=4
PDIP3_HUMAN	RNA binding protein(PC00171)	nucleotide binding(GO:0000166);nucleic acid binding(GO:0003676);protein binding(GO:0005515);poly(A) RNA binding(GO:0044822);RNA binding(GO:0003723)	99	194.56	38	11	11	46089	Polymerase delta-interacting protein 3 OS=Homo sapiens GN=POLDIP3 PE=1 SV=2
PDLI7_HUMAN	transcription factor(PC00218);non-motor actin binding protein(PC00085)	protein binding(GO:0005515);zinc ion binding(GO:0008270);metal ion binding(GO:0046872)	98.9	115.57	13	4	4	49845	PDZ and LIM domain protein 7 OS=Homo sapiens GN=PDLIM7 PE=1 SV=1
PDS5A_HUMAN	chromatin/chromatin-binding protein(PC00171)	protein binding(GO:0005515)	99.1	140.96	5	5	4	150830	Sister chromatid cohesion protein PDS5 homolog A OS=Homo sapiens GN=PDS5A PE=1 SV=1
PELP1_HUMAN	transporter(PC00227);surfactant(PC00212);receptor(PC00197);extracellular matrix structural protein(PC00102);antibacterial response protein(PC00103)	chromatin binding(GO:0003682);protein binding(GO:0005515);transcription factor binding(GO:0008134);poly(A) RNA binding(GO:0044822)	99	139.47	6	7	5	135495	Isoform 2 of Proline- glutamic acid- and leucine-rich protein 1 OS=Homo sapiens GN=PELP1
PERQ2_HUMAN	RNA binding protein(PC00171)	poly(A) RNA binding(GO:0044822)	98.7	115.45	3	3	3	150070	PERQ amino acid-rich with GYF domain-containing protein 2 OS=Homo sapiens GN=GIGYF2 PE=1 SV=1
PGBM_HUMAN	receptor(PC00197);extracellular matrix linker protein(PC00102)	protein binding(GO:0005515);protein C-terminus binding(GO:0008022);metal ion binding(GO:0046872)	99	40.15	0	2	0	468835	Basement membrane-specific heparan sulfate proteoglycan core protein OS=Homo sapiens GN=HSPG2 PE=1 SV=4
PHF2_HUMAN	enzyme modulator(PC00095)	zinc ion binding(GO:0008270);metal ion binding(GO:0046872);iron ion binding(GO:0005506);protein binding(GO:0005515);histone demethylase activity (H3-K9 specific)(GO:0032454);methylated histone binding(GO:0035064);dioxygenase activity(GO:0051213);transcription coactivator activity(GO:0003713);oxidoreductase activity(GO:0016491)	99.1	129.94	5	5	3	120775	Lysine-specific demethylase PHF2 OS=Homo sapiens GN=PHF2 PE=1 SV=4
PHLB2_HUMAN	transmembrane receptor regulatory/adaptor protein(PC00226)	protein binding(GO:0005515)	98.1	99.18	2	3	2	142158	Pleckstrin homology-like domain family B member 2 OS=Homo sapiens GN=PHLDB2 PE=1 SV=2
PKHA5_HUMAN	transmembrane receptor regulatory/adaptor protein(PC00226)	protein binding(GO:0005515);1-phosphatidylinositol binding(GO:0005545);phosphatidylinositol-5-phosphate binding(GO:0010314);phosphatidylinositol-3-phosphate binding(GO:0032266);phosphatidylinositol-4-phosphate binding(GO:0070273);phosphatidylinositol-3,5-bisphosphate binding(GO:0080025)	97	92.52	4	3	3	127464	Pleckstrin homology domain-containing family A member 5 OS=Homo sapiens GN=PLEKHA5 PE=1 SV=1
PKP3_HUMAN	intermediate filament binding protein(PC00085)	alpha-catenin binding(GO:0045294);cell adhesion molecule binding(GO:0050839)	99	110.67	7	4	4	87082	Plakophilin-3 OS=Homo sapiens GN=PKP3 PE=1 SV=1
PLAK_HUMAN	storage protein(PC00210);signaling molecule(PC00207);cytoskeletal protein(PC00085);cell adhesion molecule(PC00069)	signal transducer activity(GO:0004871);structural molecule activity(GO:0005198);alpha-catenin binding(GO:0045294);cadherin binding(GO:0045296);transcription coactivator activity(GO:0003713);structural constituent of cell wall(GO:0005199);protein binding(GO:0005515);protein phosphatase binding(GO:0019903);protein homodimerization activity(GO:0042803);cell adhesion molecule binding(GO:0050839);cell…	98.4	115.91	5	3	3	81745	Junction plakoglobin OS=Homo sapiens GN=JUP PE=1 SV=3
POTEF_HUMAN	transport	no go molecular function listed uniprot	99.2	245.22	10	27	1	121444	POTE ankyrin domain family member F OS=Homo sapiens GN=POTEF PE=1 SV=2
PPIA_HUMAN	isomerase(PC00135)	peptidyl-prolyl cis-trans isomerase activity(GO:0003755);isomerase activity(GO:0016853);protein binding(GO:0005515);peptide binding(GO:0042277);poly(A) RNA binding(GO:0044822);virion binding(GO:0046790);unfolded protein binding(GO:0051082)	99.2	185.01	57	10	9	18012	Peptidyl-prolyl cis-trans isomerase A OS=Homo sapiens GN=PPIA PE=1 SV=2
PPM1G_HUMAN	protein phosphatase(PC00181);protein phosphatase(PC00195);kinase inhibitor(PC00121)	protein serine/threonine phosphatase activity(GO:0004722);protein binding(GO:0005515);metal ion binding(GO:0046872);catalytic activity(GO:0003824);phosphoprotein phosphatase activity(GO:0004721);hydrolase activity(GO:0016787);cation binding(GO:0043169)	99	88.03	11	4	4	59272	Protein phosphatase 1G OS=Homo sapiens GN=PPM1G PE=1 SV=1
PRC1_HUMAN	non-motor microtubule binding protein(PC00085)	microtubule binding(GO:0008017);protein binding(GO:0005515);kinesin binding(GO:0019894);protein kinase binding(GO:0019901);identical protein binding(GO:0042802)	96.7	88.22	4	3	2	71607	Protein regulator of cytokinesis 1 OS=Homo sapiens GN=PRC1 PE=1 SV=2
PRC2A_HUMAN	transcription factor(PC00218);nuclease(PC00171)	protein binding(GO:0005515);poly(A) RNA binding(GO:0044822)	99	243.87	18	25	25	228861	Protein PRRC2A OS=Homo sapiens GN=PRRC2A PE=1 SV=3
PRC2C_HUMAN	transcription factor(PC00218);nuclease(PC00171)	protein C-terminus binding(GO:0008022);poly(A) RNA binding(GO:0044822)	99	225.75	11	21	21	316911	Protein PRRC2C OS=Homo sapiens GN=PRRC2C PE=1 SV=4
PRC2C_HUMAN	transcription factor(PC00218);nuclease(PC00171)	poly(A) RNA binding (GO:0044822); protein C-terminus binding (GO:0008022)	99	225.75	12	21	21	301570	Isoform 6 of Protein PRRC2C OS=Homo sapiens GN=PRRC2C
PRDX1_HUMAN	peroxidase(PC00176)	peroxidase activity(GO:0004601);protein binding(GO:0005515);thioredoxin peroxidase activity(GO:0008379);identical protein binding(GO:0042802);poly(A) RNA binding(GO:0044822);antioxidant activity(GO:0016209);oxidoreductase activity(GO:0016491);peroxiredoxin activity(GO:0051920)	99.2	198.29	38	9	7	22110	Peroxiredoxin-1 OS=Homo sapiens GN=PRDX1 PE=1 SV=1
PRP31_HUMAN	mRNA splicing factor(PC00171)	protein binding(GO:0005515);ribonucleoprotein complex binding(GO:0043021);poly(A) RNA binding(GO:0044822);snRNP binding(GO:0070990);RNA binding(GO:0003723)	98.9	142.68	11	4	4	55456	U4/U6 small nuclear ribonucleoprotein Prp31 OS=Homo sapiens GN=PRPF31 PE=1 SV=2
PRS7_HUMAN	hydrolase(PC00121)	nucleotide binding(GO:0000166);ATP binding(GO:0005524);hydrolase activity(GO:0016787);protein binding(GO:0005515);ATPase activity(GO:0016887);TBP-class protein binding(GO:0017025);proteasome-activating ATPase activity(GO:0036402)	99.2	188.69	26	10	10	48634	26S protease regulatory subunit 7 OS=Homo sapiens GN=PSMC2 PE=1 SV=3
PSMD2_HUMAN	enzyme modulator(PC00095)	enzyme regulator activity(GO:0030234);protein binding(GO:0005515);endopeptidase activity(GO:0004175)	98.9	153.45	6	5	5	100200	26S proteasome non-ATPase regulatory subunit 2 OS=Homo sapiens GN=PSMD2 PE=1 SV=3
PTCD3_HUMAN	RNA binding protein(PC00171)	rRNA binding(GO:0019843);ribosomal small subunit binding(GO:0043024);poly(A) RNA binding(GO:0044822);RNA binding(GO:0003723)	98.7	124.23	6	4	3	78550	Pentatricopeptide repeat domain-containing protein 3_ mitochondrial OS=Homo sapiens GN=PTCD3 PE=1 SV=3
PTGES_HUMAN	isomerase(PC00135)	glutathione binding(GO:0043295);prostaglandin-E synthase activity(GO:0050220);isomerase activity(GO:0016853)	84.2	88.5	12	3	3	17102	Prostaglandin E synthase OS=Homo sapiens GN=PTGES PE=1 SV=2
PTN1_HUMAN	protein phosphatase(PC00181);protein phosphatase(PC00195)	phosphoprotein phosphatase activity(GO:0004721);protein tyrosine phosphatase activity(GO:0004725);insulin receptor binding(GO:0005158);hydrolase activity(GO:0016787);phosphatase activity(GO:0016791);protein phosphatase 2A binding(GO:0051721);protein binding(GO:0005515);zinc ion binding(GO:0008270);enzyme binding(GO:0019899);protein kinase binding(GO:0019901);receptor tyrosine kinase binding(GO:00…	98.9	163.2	13	5	5	49967	Tyrosine-protein phosphatase non-receptor type 1 OS=Homo sapiens GN=PTPN1 PE=1 SV=1
PYRG1_HUMAN	ligase(PC00142)	CTP synthase activity(GO:0003883);ATP binding(GO:0005524);nucleotide binding(GO:0000166);ligase activity(GO:0016874)	97.3	79.05	4	3	1	66690	CTP synthase 1 OS=Homo sapiens GN=CTPS1 PE=1 SV=2
RAB10_HUMAN	trafficking protein	GTPase activity(GO:0003924);protein binding(GO:0005515);GTP binding(GO:0005525);GDP binding(GO:0019003);myosin V binding(GO:0031489);nucleotide binding(GO:0000166)	99	113.39	20	4	1	22541	Ras-related protein Rab-10 OS=Homo sapiens GN=RAB10 PE=1 SV=1
RAB13_HUMAN	trafficking protein	GTPase activity(GO:0003924);protein binding(GO:0005515);GTP binding(GO:0005525);nucleotide binding(GO:0000166)	98.4	102.93	16	3	1	22774	Ras-related protein Rab-13 OS=Homo sapiens GN=RAB13 PE=1 SV=1
RAB1A_HUMAN	trafficking protein	GTP binding(GO:0005525);nucleotide binding(GO:0000166);GTPase activity(GO:0003924);protein binding(GO:0005515)	99.1	161.76	28	6	3	22678	Ras-related protein Rab-1A OS=Homo sapiens GN=RAB1A PE=1 SV=3
RAB1B_HUMAN	trafficking protein	GTPase activity(GO:0003924);GTP binding(GO:0005525);nucleotide binding(GO:0000166);protein binding(GO:0005515)	99.1	161.76	29	6	3	22171	Ras-related protein Rab-1B OS=Homo sapiens GN=RAB1B PE=1 SV=1
RAB7A_HUMAN	trafficking protein	GTP binding(GO:0005525);nucleotide binding(GO:0000166);GTPase activity(GO:0003924);protein binding(GO:0005515);GDP binding(GO:0019003);Rac GTPase binding(GO:0048365)	99	94.52	12	2	2	23490	Ras-related protein Rab-7a OS=Homo sapiens GN=RAB7A PE=1 SV=1
RAD50_HUMAN	DNA binding protein(PC00171)	ATPase activity(GO:0016887);DNA binding(GO:0003677);protein binding(GO:0005515);ATP binding(GO:0005524);protein binding, bridging(GO:0030674);metal ion binding(GO:0046872);single-stranded DNA endodeoxyribonuclease activity(GO:0000014);ATP-dependent DNA helicase activity(GO:0004003);3'-5' exonuclease activity(GO:0008408);nucleotide binding(GO:0000166);hydrolase activity(GO:0016787)	99	125.89	3	5	5	153892	DNA repair protein RAD50 OS=Homo sapiens GN=RAD50 PE=1 SV=1
RAE1L_HUMAN	RNA binding protein(PC00171)	RNA binding(GO:0003723);microtubule binding(GO:0008017)	99	89.98	8	2	2	40968	mRNA export factor OS=Homo sapiens GN=RAE1 PE=1 SV=1
RAN_HUMAN	small GTPase(PC00095)	chromatin binding(GO:0003682);transcription coactivator activity(GO:0003713);GTPase activity(GO:0003924);protein binding(GO:0005515);GTP binding(GO:0005525);GDP binding(GO:0019003);poly(A) RNA binding(GO:0044822);androgen receptor binding(GO:0050681);pre-miRNA binding(GO:0070883);nucleotide binding(GO:0000166)	98.8	121.16	19	6	6	24423	GTP-binding nuclear protein Ran OS=Homo sapiens GN=RAN PE=1 SV=3
RAP1B_HUMAN	small GTPase(PC00095)	GTP binding(GO:0005525);nucleotide binding(GO:0000166);GTPase activity(GO:0003924);protein binding(GO:0005515);GDP binding(GO:0019003);protein complex binding(GO:0032403)	98.4	102.51	18	3	3	20825	Ras-related protein Rap-1b OS=Homo sapiens GN=RAP1B PE=1 SV=1
RASK_HUMAN	DNA binding protein(PC00171)	nucleotide binding(GO:0000166);GTP binding(GO:0005525);GDP binding(GO:0019003);protein binding(GO:0005515);GMP binding(GO:0019002);LRR domain binding(GO:0030275);protein complex binding(GO:0032403);metal ion binding(GO:0046872)	84.4	71.47	12	2	2	21656	GTPase KRas OS=Homo sapiens GN=KRAS PE=1 SV=1
RB11B_HUMAN	small GTPase(PC00095)	GTP binding(GO:0005525);nucleotide binding(GO:0000166);protein binding(GO:0005515);GTPase activity(GO:0003924);GDP binding(GO:0019003);myosin V binding(GO:0031489)	98.8	113.92	19	5	5	24488	Ras-related protein Rab-11B OS=Homo sapiens GN=RAB11B PE=1 SV=4
RBM10_HUMAN	RNA binding protein(PC00171)	nucleotide binding(GO:0000166);nucleic acid binding(GO:0003676);zinc ion binding(GO:0008270);metal ion binding(GO:0046872);protein binding(GO:0005515);protein complex binding(GO:0032403);identical protein binding(GO:0042802);poly(A) RNA binding(GO:0044822);RNA binding(GO:0003723)	98.4	82.9	3	3	3	103533	RNA-binding protein 10 OS=Homo sapiens GN=RBM10 PE=1 SV=3
RBM14_HUMAN	RNA binding protein(PC00171)	nucleotide binding(GO:0000166);nucleic acid binding(GO:0003676);RNA polymerase II transcription cofactor activity(GO:0001104);RNA binding(GO:0003723);protein binding(GO:0005515);ligand-dependent nuclear receptor transcription coactivator activity(GO:0030374);protein binding, bridging(GO:0030674);poly(A) RNA binding(GO:0044822)	99.2	136.41	11	7	6	69492	RNA-binding protein 14 OS=Homo sapiens GN=RBM14 PE=1 SV=2
RBM15_HUMAN	RNA binding protein(PC00171)	nucleotide binding(GO:0000166);protein binding(GO:0005515);poly(A) RNA binding(GO:0044822);nucleic acid binding(GO:0003676);RNA binding(GO:0003723)	99	135.88	6	4	3	107188	Putative RNA-binding protein 15 OS=Homo sapiens GN=RBM15 PE=1 SV=2
RBM39_HUMAN	RNA binding protein(PC00171)	nucleotide binding(GO:0000166);RNA binding(GO:0003723);nucleic acid binding(GO:0003676);protein binding(GO:0005515);poly(A) RNA binding(GO:0044822)	99	174.98	22	8	8	57090	Isoform 3 of RNA-binding protein 39 OS=Homo sapiens GN=RBM39
RBM42_HUMAN	RNA binding protein(PC00171)	nucleotide binding(GO:0000166);protein binding(GO:0005515);poly(A) RNA binding(GO:0044822);nucleic acid binding(GO:0003676);RNA binding(GO:0003723)	98.9	139.16	14	4	4	50414	RNA-binding protein 42 OS=Homo sapiens GN=RBM42 PE=1 SV=1
RBMS2_HUMAN	RNA binding protein(PC00171)	nucleotide binding(GO:0000166);RNA binding(GO:0003723);nucleic acid binding(GO:0003676);poly(A) RNA binding(GO:0044822)	99	69.06	5	2	2	43959	RNA-binding motif single-stranded-interacting protein 2 OS=Homo sapiens GN=RBMS2 PE=1 SV=1
RCC1_HUMAN	chromatin/chromatin-binding protein(PC00171);guanyl-nucleotide exchange factor(PC00009)	chromatin binding(GO:0003682);Ran guanyl-nucleotide exchange factor activity(GO:0005087);protein binding(GO:0005515);nucleosomal DNA binding(GO:0031492);histone binding(GO:0042393);DNA binding(GO:0003677);guanyl-nucleotide exchange factor activity(GO:0005085)	99	149.78	14	4	4	44969	Regulator of chromosome condensation OS=Homo sapiens GN=RCC1 PE=1 SV=1
RFC1_HUMAN	nucleotide phosphatase(PC00181);DNA binding protein(PC00173);nucleotide phosphatase(PC00171)	DNA binding(GO:0003677);DNA clamp loader activity(GO:0003689);protein binding(GO:0005515);ATP binding(GO:0005524);enzyme activator activity(GO:0008047);nucleotide binding(GO:0000166)	99.2	162.88	7	7	6	128254	Replication factor C subunit 1 OS=Homo sapiens GN=RFC1 PE=1 SV=4
RFC2_HUMAN	nucleotidyltransferase(PC00220);DNA-directed DNA polymerase(PC00174)	DNA clamp loader activity(GO:0003689);DNA binding(GO:0003677);ATP binding(GO:0005524);protein binding(GO:0005515);nucleotide binding(GO:0000166);magnesium chelatase activity(GO:0016851)	98.8	146.01	14	4	4	39157	Replication factor C subunit 2 OS=Homo sapiens GN=RFC2 PE=1 SV=3
RFC5_HUMAN	nucleotidyltransferase(PC00220);DNA-directed DNA polymerase(PC00174)	DNA clamp loader activity(GO:0003689);DNA binding(GO:0003677);ATP binding(GO:0005524);protein binding(GO:0005515);enzyme binding(GO:0019899);nucleotide binding(GO:0000166)	99	151.94	16	6	6	38497	Replication factor C subunit 5 OS=Homo sapiens GN=RFC5 PE=1 SV=1
RHOA_HUMAN	small GTPase(PC00095)	GTP binding(GO:0005525);nucleotide binding(GO:0000166);GTPase activity(GO:0003924);protein binding(GO:0005515);myosin binding(GO:0017022)	98.9	126.33	30	4	4	21768	Transforming protein RhoA OS=Homo sapiens GN=RHOA PE=1 SV=1
RICTR_HUMAN	enzyme modulator(PC00095)	protein binding(GO:0005515);enzyme activator activity(GO:0008047);protein kinase binding(GO:0019901);ribosome binding(GO:0043022)	81.9	63.61	1	3	1	192216	Rapamycin-insensitive companion of mTOR OS=Homo sapiens GN=RICTOR PE=1 SV=1
RL11_HUMAN	ribosomal protein(PC00171)	structural constituent of ribosome(GO:0003735);RNA binding(GO:0003723);protein binding(GO:0005515);rRNA binding(GO:0019843);poly(A) RNA binding(GO:0044822)	99	155.76	47	11	1	20124	Isoform 2 of 60S ribosomal protein L11 OS=Homo sapiens GN=RPL11
RL17_HUMAN	ribosomal protein(PC00171)	poly(A) RNA binding (GO:0044822); structural constituent of ribosome (GO:0003735)	99	193.13	44	10	10	21397	60S ribosomal protein L17 OS=Homo sapiens GN=RPL17 PE=1 SV=3
RL1D1_HUMAN	ribosomal protein(PC00171)	poly(A) RNA binding(GO:0044822);RNA binding(GO:0003723)	99	100.59	14	5	5	54973	Ribosomal L1 domain-containing protein 1 OS=Homo sapiens GN=RSL1D1 PE=1 SV=3
RL31_HUMAN	ribosomal protein(PC00171)	structural constituent of ribosome(GO:0003735);RNA binding(GO:0003723);poly(A) RNA binding(GO:0044822)	99	239.97	83	27	1	13995	Isoform 3 of 60S ribosomal protein L31 OS=Homo sapiens GN=RPL31
RL36A_HUMAN	ribosomal protein(PC00171)	structural constituent of ribosome(GO:0003735);poly(A) RNA binding(GO:0044822)	99	201.56	76	22	5	12441	60S ribosomal protein L36a OS=Homo sapiens GN=RPL36A PE=1 SV=2
RL37_HUMAN	ribosomal protein(PC00171)	structural constituent of ribosome(GO:0003735);rRNA binding(GO:0019843);metal ion binding(GO:0046872);RNA binding(GO:0003723)	99	140.95	62	14	13	11078	60S ribosomal protein L37 OS=Homo sapiens GN=RPL37 PE=1 SV=2
RL38_HUMAN	ribosomal protein(PC00171)	structural constituent of ribosome(GO:0003735);RNA binding(GO:0003723)	99	87.8	56	4	4	8218	60S ribosomal protein L38 OS=Homo sapiens GN=RPL38 PE=1 SV=2
RL40_HUMAN	ribosomal protein(PC00171)	structural constituent of ribosome(GO:0003735);protein binding(GO:0005515)	99	118.44	42	5	1	14728	Ubiquitin-60S ribosomal protein L40 OS=Homo sapiens GN=UBA52 PE=1 SV=2
RM19_HUMAN	ribosomal protein(PC00171)	structural constituent of ribosome(GO:0003735)	81	61.88	5	2	1	33535	39S ribosomal protein L19_ mitochondrial OS=Homo sapiens GN=MRPL19 PE=1 SV=2
RM22_HUMAN	ribosomal protein(PC00171)	structural constituent of ribosome(GO:0003735);poly(A) RNA binding(GO:0044822)	97.7	97.15	15	3	3	23641	39S ribosomal protein L22_ mitochondrial OS=Homo sapiens GN=MRPL22 PE=1 SV=1
RM23_HUMAN	ribosomal protein(PC00171)	nucleotide binding(GO:0000166);structural constituent of ribosome(GO:0003735);RNA binding(GO:0003723);protein binding(GO:0005515)	82.7	57.71	11	2	2	17781	39S ribosomal protein L23_ mitochondrial OS=Homo sapiens GN=MRPL23 PE=1 SV=1
RM24_HUMAN	ribosomal protein(PC00171)	structural constituent of ribosome(GO:0003735)	99	140.79	21	5	5	24915	39S ribosomal protein L24 mitochondrial OS=Homo sapiens GN=MRPL24 PE=1 SV=1
RM39_HUMAN	ligase(PC00142)	nucleotide binding(GO:0000166);poly(A) RNA binding(GO:0044822)	94.5	75.68	6	2	1	38712	39S ribosomal protein L39_ mitochondrial OS=Homo sapiens GN=MRPL39 PE=1 SV=3
RN213_HUMAN	DNA binding protein(PC00171)	zinc ion binding(GO:0008270);metal ion binding(GO:0046872);ubiquitin-protein transferase activity(GO:0004842);protein binding(GO:0005515);ligase activity(GO:0016874);ATPase activity(GO:0016887)	99	43.14	0	2	0	591415	E3 ubiquitin-protein ligase RNF213 OS=Homo sapiens GN=RNF213 PE=1 SV=3
RNPS1_HUMAN	mRNA splicing factor(PC00171)	nucleotide binding(GO:0000166);nucleic acid binding(GO:0003676);mRNA 3'-UTR binding(GO:0003730);protein binding(GO:0005515);poly(A) RNA binding(GO:0044822);RNA binding(GO:0003723)	99	138.47	12	4	4	30354	Isoform 3 of RNA-binding protein with serine-rich domain 1 OS=Homo sapiens GN=RNPS1
ROA2_HUMAN	RNA binding protein(PC00171)	miRNA binding (GO:0035198); mRNA 3'-UTR binding (GO:0003730); N6-methyladenosine-containing RNA binding (GO:1990247); nucleotide binding (GO:0000166); poly(A) RNA binding (GO:0044822); pre-mRNA intronic binding (GO:0097157); RNA binding (GO:0003723); single-stranded telomeric DNA binding (GO:0043047)	99.2	242.76	45	14	13	36006	Isoform A2 of Heterogeneous nuclear ribonucleoproteins A2/B1 OS=Homo sapiens GN=HNRNPA2B1
ROA3_HUMAN	RNA binding protein(PC00171)	mRNA binding (GO:0003729); nucleotide binding (GO:0000166); poly(A) RNA binding (GO:0044822); RNA binding (GO:0003723); RNA transmembrane transporter activity (GO:0051033)	99	208.08	29	12	2	37029	Isoform 2 of Heterogeneous nuclear ribonucleoprotein A3 OS=Homo sapiens GN=HNRNPA3
RPN1_HUMAN	glycosyltransferase(PC00220)	dolichyl-diphosphooligosaccharide-protein glycotransferase activity(GO:0004579);transferase activity(GO:0016740);transferase activity, transferring glycosyl groups(GO:0016757);protein binding(GO:0005515);poly(A) RNA binding(GO:0044822)	99.2	245.52	31	18	16	68569	Dolichyl-diphosphooligosaccharide--protein glycosyltransferase subunit 1 OS=Homo sapiens GN=RPN1 PE=1 SV=1
RPN2_HUMAN	glycosyltransferase(PC00220)	ribosome binding (GO:0043022); transferase activity, transferring glycosyl groups (GO:0016757)	99	153.64	15	5	5	69284	Dolichyl-diphosphooligosaccharide--protein glycosyltransferase subunit 2 OS=Homo sapiens GN=RPN2 PE=1 SV=3
RPN2_HUMAN	glycosyltransferase(PC00220)	ribosome binding(GO:0043022);dolichyl-diphosphooligosaccharide-protein glycotransferase activity(GO:0004579);transferase activity(GO:0016740);transferase activity, transferring glycosyl groups(GO:0016757)	99	153.64	15	5	5	67723	Isoform 2 of Dolichyl-diphosphooligosaccharide--protein glycosyltransferase subunit 2 OS=Homo sapiens GN=RPN2
RRP1_HUMAN	ribosomal protein(PC00171)	poly(A) RNA binding(GO:0044822)	99	72.63	7	3	3	52839	Ribosomal RNA processing protein 1 homolog A OS=Homo sapiens GN=RRP1 PE=1 SV=1
RS20_HUMAN	ribosomal protein(PC00171)	RNA binding(GO:0003723);structural constituent of ribosome(GO:0003735);protein binding(GO:0005515);poly(A) RNA binding(GO:0044822)	99	152.64	37	7	6	16006	Isoform 2 of 40S ribosomal protein S20 OS=Homo sapiens GN=RPS20
RS21_HUMAN	ribosomal protein(PC00171)	structural constituent of ribosome(GO:0003735);poly(A) RNA binding(GO:0044822);protein N-terminus binding(GO:0047485);protein binding(GO:0005515)	99	146.96	72	5	5	9111	40S ribosomal protein S21 OS=Homo sapiens GN=RPS21 PE=1 SV=1
RS27A_HUMAN	ribosomal protein(PC00171)	structural constituent of ribosome(GO:0003735);protein binding(GO:0005515);poly(A) RNA binding(GO:0044822);metal ion binding(GO:0046872)	99	159.28	53	8	4	17965	Ubiquitin-40S ribosomal protein S27a OS=Homo sapiens GN=RPS27A PE=1 SV=2
RSBNL_HUMAN	ribosomal protein(PC00171)	no go molecular function listed uniprot	99	144.27	11	6	5	94870	Round spermatid basic protein 1-like protein OS=Homo sapiens GN=RSBN1L PE=1 SV=2
RT02_HUMAN	ribosomal protein(PC00171)	structural constituent of ribosome(GO:0003735)	98.8	72.27	11	4	3	33249	28S ribosomal protein S2_ mitochondrial OS=Homo sapiens GN=MRPS2 PE=1 SV=1
RT10_HUMAN	ribosomal protein(PC00171)	molecular_function(GO:0003674)	82.8	59.66	9	2	1	22999	28S ribosomal protein S10_ mitochondrial OS=Homo sapiens GN=MRPS10 PE=1 SV=2
RT29_HUMAN	ribosomal protein(PC00171)	structural constituent of ribosome(GO:0003735);protein binding(GO:0005515);poly(A) RNA binding(GO:0044822)	99	71.02	5	2	1	45566	28S ribosomal protein S29 mitochondrial OS=Homo sapiens GN=DAP3 PE=1 SV=1
RU17_HUMAN	mRNA splicing factor(PC00171)	nucleotide binding(GO:0000166);RNA binding(GO:0003723);protein binding(GO:0005515);poly(A) RNA binding(GO:0044822);nucleic acid binding(GO:0003676)	98.8	123.46	10	5	5	50618	Isoform 2 of U1 small nuclear ribonucleoprotein 70 kDa OS=Homo sapiens GN=SNRNP70
RU2A_HUMAN	mRNA splicing factor(PC00171)	protein binding(GO:0005515);U2 snRNA binding(GO:0030620);poly(A) RNA binding(GO:0044822);RNA binding(GO:0003723)	97.5	73.91	11	3	2	28416	U2 small nuclear ribonucleoprotein A' OS=Homo sapiens GN=SNRPA1 PE=1 SV=2
RU2B_HUMAN	mRNA splicing factor(PC00171)	nucleotide binding(GO:0000166);nucleic acid binding(GO:0003676);snRNA binding(GO:0017069);protein binding(GO:0005515);RNA binding(GO:0003723)	99	96.51	20	2	2	25486	U2 small nuclear ribonucleoprotein B'' OS=Homo sapiens GN=SNRPB2 PE=1 SV=1
RUNX1_HUMAN	transcription factor(PC00218);nucleic acid binding(PC00171)	DNA binding(GO:0003677);transcription factor activity, sequence-specific DNA binding(GO:0003700);ATP binding(GO:0005524);3',5'-cyclic-nucleotide phosphodiesterase activity(GO:0004114);metal ion binding(GO:0046872);regulatory region DNA binding(GO:0000975);RNA polymerase II regulatory region sequence-specific DNA binding(GO:0000977);core promoter binding(GO:0001047);transcriptional activator activ…	98.2	85.92	9	3	3	48737	Runt-related transcription factor 1 OS=Homo sapiens GN=RUNX1 PE=1 SV=3
RUNX1_HUMAN	DNA binding protein(PC00171)	ATP binding (GO:0005524); calcium ion binding (GO:0005509); core promoter binding (GO:0001047); DNA binding (GO:0003677); protein heterodimerization activity (GO:0046982); protein homodimerization activity (GO:0042803); regulatory region DNA binding (GO:0000975); RNA polymerase II regulatory region sequence-specific DNA binding (GO:0000977); transcriptional activator activity, RNA polymerase II t…	98.2	85.92	9	3	3	49077	Isoform AML-1H of Runt-related transcription factor 1 OS=Homo sapiens GN=RUNX1
RUVB1_HUMAN	DNA binding protein(PC00171)	ATP binding(GO:0005524);ATP-dependent 5'-3' DNA helicase activity(GO:0043141);DNA helicase activity(GO:0003678);nucleotide binding(GO:0000166);protein binding(GO:0005515);helicase activity(GO:0004386);hydrolase activity(GO:0016787)	99	148.38	27	9	9	50228	RuvB-like 1 OS=Homo sapiens GN=RUVBL1 PE=1 SV=1
RUVB2_HUMAN	DNA binding protein(PC00171)	damaged DNA binding(GO:0003684);ATP binding(GO:0005524);ATP-dependent 5'-3' DNA helicase activity(GO:0043141);nucleotide binding(GO:0000166);DNA helicase activity(GO:0003678);RNA polymerase II core promoter sequence-specific DNA binding(GO:0000979);RNA polymerase II distal enhancer sequence-specific DNA binding(GO:0000980);ATP-dependent DNA helicase activity(GO:0004003);protein binding(GO:0005515…	99	127.21	14	7	6	51157	RuvB-like 2 OS=Homo sapiens GN=RUVBL2 PE=1 SV=3
S12A6_HUMAN	transporter(PC00227)	potassium:chloride symporter activity(GO:0015379);transporter activity(GO:0005215);cation:chloride symporter activity(GO:0015377);potassium ion transmembrane transporter activity(GO:0015079);protein kinase binding(GO:0019901);potassium ion symporter activity(GO:0022820);rubidium ion transmembrane transporter activity(GO:0035827);symporter activity(GO:0015293)	87.3	72.38	2	3	1	122091	Isoform 2 of Solute carrier family 12 member 6 OS=Homo sapiens GN=SLC12A6
SAFB1_HUMAN	DNA binding protein(PC00171)	nucleotide binding(GO:0000166);nucleic acid binding(GO:0003676);core promoter binding(GO:0001047);chromatin binding(GO:0003682);double-stranded DNA binding(GO:0003690);protein binding(GO:0005515);poly(A) RNA binding(GO:0044822);DNA binding(GO:0003677);RNA binding(GO:0003723)	99	143.78	9	6	6	102642	Scaffold attachment factor B1 OS=Homo sapiens GN=SAFB PE=1 SV=4
SAMH1_HUMAN	DNA binding protein(PC00171)	nucleic acid binding(GO:0003676);RNA binding(GO:0003723);protein binding(GO:0005515);zinc ion binding(GO:0008270);dGTPase activity(GO:0008832);dGTP binding(GO:0032567);catalytic activity(GO:0003824);hydrolase activity(GO:0016787);metal ion binding(GO:0046872)	98.8	112.82	6	4	3	68122	Isoform 4 of Deoxynucleoside triphosphate triphosphohydrolase SAMHD1 OS=Homo sapiens GN=SAMHD1
SC16A_HUMAN	mRNA splicing factor(PC00171)	protein binding(GO:0005515)	99.2	142.51	4	8	8	228868	Isoform 2 of Protein transport protein Sec16A OS=Homo sapiens GN=SEC16A
SEC63_HUMAN	chaperone(PC00072)	receptor activity(GO:0004872);protein binding(GO:0005515);protein transporter activity(GO:0008565);poly(A) RNA binding(GO:0044822)	82	56.13	2	2	2	87997	Translocation protein SEC63 homolog OS=Homo sapiens GN=SEC63 PE=1 SV=2
SENP3_HUMAN	protease(PC00190);protease(PC00121)	cysteine-type peptidase activity(GO:0008234);endopeptidase activity(GO:0004175);protein binding(GO:0005515);SUMO-specific protease activity(GO:0016929);peptidase activity(GO:0008233);hydrolase activity(GO:0016787)	98.9	116.45	9	4	4	65010	Sentrin-specific protease 3 OS=Homo sapiens GN=SENP3 PE=1 SV=2
SEPT9_HUMAN	small GTPase(PC00095);cytoskeletal protein(PC00020)	GTP binding(GO:0005525);nucleotide binding(GO:0000166);GTPase activity(GO:0003924);protein binding(GO:0005515)	99.1	137.58	10	7	5	63503	Isoform 7 of Septin-9 OS=Homo sapiens GN=SEPT9
SERA_HUMAN	dehydrogenase(PC00176)	phosphoglycerate dehydrogenase activity(GO:0004617);NAD binding(GO:0051287);oxidoreductase activity(GO:0016491);oxidoreductase activity, acting on the CH-OH group of donors, NAD or NADP as acceptor(GO:0016616);electron carrier activity(GO:0009055)	99.1	165.7	11	6	6	56651	D-3-phosphoglycerate dehydrogenase OS=Homo sapiens GN=PHGDH PE=1 SV=4
SFXN1_HUMAN	cation transporter(PC00227);transfer/carrier protein(PC00068)	ion transmembrane transporter activity(GO:0015075)	98.5	112.19	13	4	3	35619	Sideroflexin-1 OS=Homo sapiens GN=SFXN1 PE=1 SV=4
SFXN3_HUMAN	cation transporter(PC00227);transfer/carrier protein(PC00068)	ion transmembrane transporter activity(GO:0015075)	99	129.74	16	5	5	35979	Sideroflexin-3 OS=Homo sapiens GN=SFXN3 PE=1 SV=2
SH3B4_HUMAN	G-protein modulator(PC00095)	GDP-dissociation inhibitor activity(GO:0005092);protein binding(GO:0005515);Ras GTPase binding(GO:0017016);identical protein binding(GO:0042802)	99.1	111.32	7	6	6	107496	SH3 domain-binding protein 4 OS=Homo sapiens GN=SH3BP4 PE=1 SV=1
SI1L3_HUMAN	G-protein modulator(PC00095)	GTPase activator activity(GO:0005096)	90.7	62.95	1	2	1	194608	Signal-induced proliferation-associated 1-like protein 3 OS=Homo sapiens GN=SIPA1L3 PE=1 SV=3
SKIV2_HUMAN	DNA helicase(PC00171)	ATP binding (GO:0005524); ATP-dependent RNA helicase activity (GO:0004004); RNA binding (GO:0003723)	98.7	99.85	3	4	3	137755	Helicase SKI2W OS=Homo sapiens GN=SKIV2L PE=1 SV=3
SLTM_HUMAN	DNA binding protein(PC00171)	nucleotide binding(GO:0000166);nucleic acid binding(GO:0003676);poly(A) RNA binding(GO:0044822);RNA binding(GO:0003723)	99	151.05	8	7	7	117149	SAFB-like transcription modulator OS=Homo sapiens GN=SLTM PE=1 SV=2
SMC1A_HUMAN	chromatin/chromatin-binding protein(PC00171);hydrolase(PC00009)	chromatin binding(GO:0003682);ATP binding(GO:0005524);microtubule motor activity(GO:0003777);protein binding(GO:0005515);mediator complex binding(GO:0036033);poly(A) RNA binding(GO:0044822);protein heterodimerization activity(GO:0046982);nucleotide binding(GO:0000166)	99	116.15	7	7	6	143233	Structural maintenance of chromosomes protein 1A OS=Homo sapiens GN=SMC1A PE=1 SV=2
SMC2_HUMAN	chromatin/chromatin-binding protein(PC00171);hydrolase(PC00009)	ATP binding(GO:0005524);protein binding(GO:0005515);protein heterodimerization activity(GO:0046982);nucleotide binding(GO:0000166)	99.2	222.83	19	20	20	124926	Isoform 2 of Structural maintenance of chromosomes protein 2 OS=Homo sapiens GN=SMC2
SMC3_HUMAN	chromatin/chromatin-binding protein(PC00171);hydrolase(PC00009)	chromatin binding(GO:0003682);ATP binding(GO:0005524);microtubule motor activity(GO:0003777);protein binding(GO:0005515);mediator complex binding(GO:0036033);dynein binding(GO:0045502);protein heterodimerization activity(GO:0046982);nucleotide binding(GO:0000166)	99.2	179.42	9	8	8	141541	Structural maintenance of chromosomes protein 3 OS=Homo sapiens GN=SMC3 PE=1 SV=2
SMC4_HUMAN	chromatin/chromatin-binding protein(PC00171);hydrolase(PC00009)	ATP binding(GO:0005524);protein binding(GO:0005515);protein heterodimerization activity(GO:0046982);nucleotide binding(GO:0000166)	99	189.2	13	12	11	147182	Structural maintenance of chromosomes protein 4 OS=Homo sapiens GN=SMC4 PE=1 SV=2
SMCA4_HUMAN	DNA helicase(PC00171);helicase(PC00009)	ATPase activity(GO:0016887);histone binding(GO:0042393);ATP binding(GO:0005524);hydrolase activity, acting on acid anhydrides(GO:0016817);RNA polymerase II transcription coactivator activity(GO:0001105);p53 binding(GO:0002039);transcription coactivator activity(GO:0003713);transcription corepressor activity(GO:0003714);helicase activity(GO:0004386);protein binding(GO:0005515);DNA-dependent ATPase…	99.2	157.16	7	12	7	181260	Isoform 5 of Transcription activator BRG1 OS=Homo sapiens GN=SMARCA4
SMHD1_HUMAN	DNA binding protein(PC00171)	ATP binding(GO:0005524)	99.2	131.96	4	7	6	226372	Structural maintenance of chromosomes flexible hinge domain-containing protein 1 OS=Homo sapiens GN=SMCHD1 PE=1 SV=2
SMN_HUMAN	RNA binding protein(PC00171)	identical protein binding ( GO:0042802); RNA binding (GO:0003723)	93.5	94.23	12	2	2	31849	Survival motor neuron protein OS=Homo sapiens GN=SMN1 PE=1 SV=1
SMTN_HUMAN	non-motor actin binding protein(PC00085)	actin binding(GO:0003779);structural constituent of muscle(GO:0008307)	99	146.62	8	5	4	99059	Smoothelin OS=Homo sapiens GN=SMTN PE=1 SV=7
SMU1_HUMAN	non-motor actin binding protein(PC00085)	protein binding(GO:0005515)	99	128.07	16	7	7	57544	WD40 repeat-containing protein SMU1 OS=Homo sapiens GN=SMU1 PE=1 SV=2
SND1_HUMAN	transcription cofactor(PC00218);nucleic acid binding(PC00217)	transcription cofactor activity(GO:0003712);nuclease activity(GO:0004518);protein binding(GO:0005515);poly(A) RNA binding(GO:0044822);nucleic acid binding(GO:0003676)	99.2	222.54	17	14	14	101997	Staphylococcal nuclease domain-containing protein 1 OS=Homo sapiens GN=SND1 PE=1 SV=1
SNF5_HUMAN	DNA binding protein(PC00171)	p53 binding(GO:0002039);transcription coactivator activity(GO:0003713);protein binding(GO:0005515);Tat protein binding(GO:0030957);RNA polymerase II core promoter proximal region sequence-specific DNA binding(GO:0000978);RNA polymerase II distal enhancer sequence-specific DNA binding(GO:0000980);nucleosomal DNA binding(GO:0031492)	98.9	142.43	14	4	4	44141	SWI/SNF-related matrix-associated actin-dependent regulator of chromatin subfamily B member 1 OS=Homo sapiens GN=SMARCB1 PE=1 SV=2
SOGA2_HUMAN	non-motor actin binding protein(PC00085)	protein binding(GO:0005515);microtubule binding(GO:0008017);protein homodimerization activity(GO:0042803);poly(A) RNA binding(GO:0044822)	98.4	72.81	2	3	2	209525	Protein SOGA2 OS=Homo sapiens GN=SOGA2 PE=1 SV=5
SON_HUMAN	nucleic acid binding	nucleic acid binding(GO:0003676);DNA binding(GO:0003677);RNA binding(GO:0003723);protein binding(GO:0005515);poly(A) RNA binding(GO:0044822);RS domain binding(GO:0050733)	99	113.83	2	5	4	267032	Isoform D of Protein SON OS=Homo sapiens GN=SON
SPAS2_HUMAN	RNA binding protein(PC00171)	poly(A) RNA binding(GO:0044822)	99	174.78	19	7	6	59545	Spermatogenesis-associated serine-rich protein 2 OS=Homo sapiens GN=SPATS2 PE=1 SV=1
SPAT5_HUMAN	ATP-binding cassette (ABC) transporter(PC00227)	ATP binding(GO:0005524);nucleotide binding(GO:0000166)	99	60.83	2	2	2	97904	Spermatogenesis-associated protein 5 OS=Homo sapiens GN=SPATA5 PE=1 SV=3
SPB1_HUMAN	RNA binding protein(PC00171)	rRNA methyltransferase activity(GO:0008649);methyltransferase activity(GO:0008168);protein binding(GO:0005515);poly(A) RNA binding(GO:0044822);transferase activity(GO:0016740)	99	88.86	6	5	4	96558	pre-rRNA processing protein FTSJ3 OS=Homo sapiens GN=FTSJ3 PE=1 SV=2
SPS2L_HUMAN	RNA binding protein(PC00171)	poly(A) RNA binding(GO:0044822)	99	218.54	31	17	1	54178	Isoform 2 of SPATS2-like protein OS=Homo sapiens GN=SPATS2L
SPTB2_HUMAN	non-motor actin binding protein(PC00085)	actin binding(GO:0003779);structural constituent of cytoskeleton(GO:0005200);phospholipid binding(GO:0005543);protein binding(GO:0005515);calmodulin binding(GO:0005516);ankyrin binding(GO:0030506);poly(A) RNA binding(GO:0044822);GTPase binding(GO:0051020)	99.2	277.46	11	23	19	274608	Spectrin beta chain_ non-erythrocytic 1 OS=Homo sapiens GN=SPTBN1 PE=1 SV=2
SPTC1_HUMAN	transaminase(PC00220)	catalytic activity(GO:0003824);transferase activity(GO:0016740);pyridoxal phosphate binding(GO:0030170);serine C-palmitoyltransferase activity(GO:0004758);protein binding(GO:0005515);transferase activity, transferring acyl groups(GO:0016746)	99	143.69	9	4	4	52744	Serine palmitoyltransferase 1 OS=Homo sapiens GN=SPTLC1 PE=1 SV=1
SPTN1_HUMAN	non-motor actin binding protein(PC00085)	calcium ion binding(GO:0005509);actin binding(GO:0003779);structural constituent of cytoskeleton(GO:0005200);protein binding(GO:0005515);calmodulin binding(GO:0005516);spectrin binding(GO:0030507);protein heterodimerization activity(GO:0046982);metal ion binding(GO:0046872)	99.2	214.48	6	12	10	285093	Isoform 2 of Spectrin alpha chain_ non-erythrocytic 1 OS=Homo sapiens GN=SPTAN1
SRP09_HUMAN	receptor(PC00197);RNA binding protein(PC00171)	7S RNA binding(GO:0008312);RNA binding(GO:0003723);signal recognition particle binding(GO:0005047)	99	146.54	49	8	8	10112	Signal recognition particle 9 kDa protein OS=Homo sapiens GN=SRP9 PE=1 SV=2
SRP72_HUMAN	receptor(PC00197);RNA binding protein(PC00171)	signal recognition particle binding(GO:0005047);7S RNA binding(GO:0008312);poly(A) RNA binding(GO:0044822)	98.7	136.53	7	4	4	74606	Signal recognition particle subunit SRP72 OS=Homo sapiens GN=SRP72 PE=1 SV=3
SRSF7_HUMAN	nucleic acid binding	nucleotide binding (GO:0000166); poly(A) RNA binding (GO:0044822); zinc ion binding (GO:0008270)	99	180.3	66	13	12	15257	Isoform 3 of Serine/arginine-rich splicing factor 7 OS=Homo sapiens GN=SRSF7
SSRD_HUMAN	transporter	no go molecular function listed uniprot	99	135.32	32	6	6	18999	Translocon-associated protein subunit delta OS=Homo sapiens GN=SSR4 PE=1 SV=1
SSRP1_HUMAN	HMG box transcription factor(PC00218);signaling molecule(PC00024);chromatin/chromatin-binding protein(PC00207)	DNA binding(GO:0003677);chromatin binding(GO:0003682);protein binding(GO:0005515);poly(A) RNA binding(GO:0044822)	99	73.12	4	3	2	81075	FACT complex subunit SSRP1 OS=Homo sapiens GN=SSRP1 PE=1 SV=1
STAU1_HUMAN	RNA binding protein(PC00171)	double-stranded RNA binding(GO:0003725);protein binding(GO:0005515);protein phosphatase 1 binding(GO:0008157);poly(A) RNA binding(GO:0044822);RNA binding(GO:0003723)	99	260	62	32	1	55635	Isoform 3 of Double-stranded RNA-binding protein Staufen homolog 1 OS=Homo sapiens GN=STAU1
STAU2_HUMAN	RNA binding protein(PC00171)	double-stranded RNA binding(GO:0003725);protein binding(GO:0005515);poly(A) RNA binding(GO:0044822);RNA binding(GO:0003723)	99	136.48	12	9	3	62641	Double-stranded RNA-binding protein Staufen homolog 2 OS=Homo sapiens GN=STAU2 PE=1 SV=1
STML2_HUMAN	cytoskeletal protein(PC00085)	receptor binding(GO:0005102);protein binding(GO:0005515);GTPase binding(GO:0051020);cardiolipin binding(GO:1901612);lipid binding(GO:0008289)	99	95.87	18	4	4	38534	Stomatin-like protein 2 mitochondrial OS=Homo sapiens GN=STOML2 PE=1 SV=1
STRAP_HUMAN	translation initiation factor(PC00171)	receptor binding(GO:0005102);protein binding(GO:0005515);poly(A) RNA binding(GO:0044822)	99	81.64	8	2	2	38438	Serine-threonine kinase receptor-associated protein OS=Homo sapiens GN=STRAP PE=1 SV=1
STT3A_HUMAN	glycosyltransferase(PC00220)	dolichyl-diphosphooligosaccharide-protein glycotransferase activity(GO:0004579);protein binding(GO:0005515);oligosaccharyl transferase activity(GO:0004576);transferase activity(GO:0016740);transferase activity, transferring glycosyl groups(GO:0016757)	99	130.29	7	5	4	80530	Dolichyl-diphosphooligosaccharide--protein glycosyltransferase subunit STT3A OS=Homo sapiens GN=STT3A PE=1 SV=2
STT3B_HUMAN	glycosyltransferase(PC00220)	dolichyl-diphosphooligosaccharide-protein glycotransferase activity(GO:0004579);oligosaccharyl transferase activity(GO:0004576);transferase activity(GO:0016740);transferase activity, transferring glycosyl groups(GO:0016757)	97.5	93.15	4	3	2	93674	Dolichyl-diphosphooligosaccharide--protein glycosyltransferase subunit STT3B OS=Homo sapiens GN=STT3B PE=1 SV=1
STX5_HUMAN	SNARE protein(PC00150)	SNARE binding(GO:0000149);SNAP receptor activity(GO:0005484);protein binding(GO:0005515);protein N-terminus binding(GO:0047485)	84	61.48	5	2	2	39673	Syntaxin-5 OS=Homo sapiens GN=STX5 PE=1 SV=2
SURF4_HUMAN	transmembrane receptor regulatory/adaptor protein(PC00226);oxidase(PC00176)	protein binding(GO:0005515)	99	83.49	12	3	2	30394	Surfeit locus protein 4 OS=Homo sapiens GN=SURF4 PE=1 SV=3
SVIL_HUMAN	non-motor actin binding protein(PC00085);calcium-binding protein(PC00041)	actin binding(GO:0003779);actin filament binding(GO:0051015);protein binding(GO:0005515)	99.2	236.74	7	13	12	247744	Supervillin OS=Homo sapiens GN=SVIL PE=1 SV=2
SYAC_HUMAN	RNA binding protein(PC00171)	nucleic acid binding(GO:0003676);alanine-tRNA ligase activity(GO:0004813);ATP binding(GO:0005524);nucleotide binding(GO:0000166);ligase activity, forming aminoacyl-tRNA and related compounds(GO:0016876);tRNA binding(GO:0000049);aminoacyl-tRNA editing activity(GO:0002161);zinc ion binding(GO:0008270);RNA binding(GO:0003723);aminoacyl-tRNA ligase activity(GO:0004812);ligase activity(GO:0016874);met…	98.4	127.09	4	3	3	106810	Alanine--tRNA ligase_ cytoplasmic OS=Homo sapiens GN=AARS PE=1 SV=2
SYAM_HUMAN	RNA binding protein(PC00171)	tRNA binding(GO:0000049);alanine-tRNA ligase activity(GO:0004813);ATP binding(GO:0005524);zinc ion binding(GO:0008270);nucleotide binding(GO:0000166);nucleic acid binding(GO:0003676);RNA binding(GO:0003723);aminoacyl-tRNA ligase activity(GO:0004812);ligase activity(GO:0016874);ligase activity, forming aminoacyl-tRNA and related compounds(GO:0016876);metal ion binding(GO:0046872)	97.9	120.35	4	4	2	107340	Alanine--tRNA ligase_ mitochondrial OS=Homo sapiens GN=AARS2 PE=1 SV=1
SYFA_HUMAN	RNA binding protein(PC00171)	tRNA binding(GO:0000049);phenylalanine-tRNA ligase activity(GO:0004826);ATP binding(GO:0005524);nucleotide binding(GO:0000166);aminoacyl-tRNA ligase activity(GO:0004812);protein binding(GO:0005515);poly(A) RNA binding(GO:0044822);ligase activity(GO:0016874)	98.9	133.19	9	4	3	57564	Phenylalanine--tRNA ligase alpha subunit OS=Homo sapiens GN=FARSA PE=1 SV=3
SYHM_HUMAN	RNA binding protein(PC00171);aminoacyl-tRNA synthetase(PC00031)	histidine-tRNA ligase activity(GO:0004821);protein binding(GO:0005515);ATP binding(GO:0005524);protein homodimerization activity(GO:0042803);poly(A) RNA binding(GO:0044822);nucleotide binding(GO:0000166);aminoacyl-tRNA ligase activity(GO:0004812);ligase activity(GO:0016874)	98.7	79.42	6	3	3	56888	Probable histidine--tRNA ligase_ mitochondrial OS=Homo sapiens GN=HARS2 PE=1 SV=1
SYLC_HUMAN	aminoacyl-tRNA synthetase(PC00142)	aminoacyl-tRNA editing activity(GO:0002161);leucine-tRNA ligase activity(GO:0004823);protein binding(GO:0005515);ATP binding(GO:0005524);nucleotide binding(GO:0000166);aminoacyl-tRNA ligase activity(GO:0004812);ligase activity(GO:0016874)	99.2	187.82	10	9	9	134466	Leucine--tRNA ligase_ cytoplasmic OS=Homo sapiens GN=LARS PE=1 SV=2
SYMC_HUMAN	aminoacyl-tRNA synthetase(PC00142)	aminoacyl-tRNA ligase activity(GO:0004812);ATP binding(GO:0005524);nucleotide binding(GO:0000166);tRNA binding(GO:0000049);methionine-tRNA ligase activity(GO:0004825);RNA binding(GO:0003723);ligase activity(GO:0016874)	99	170.63	10	7	7	101116	Methionine--tRNA ligase cytoplasmic OS=Homo sapiens GN=MARS PE=1 SV=2
SYVC_HUMAN	aminoacyl-tRNA synthetase(PC00142)	aminoacyl-tRNA editing activity(GO:0002161);valine-tRNA ligase activity(GO:0004832);protein binding(GO:0005515);ATP binding(GO:0005524);nucleotide binding(GO:0000166);aminoacyl-tRNA ligase activity(GO:0004812);ligase activity(GO:0016874)	99.1	156.62	6	6	5	140476	Valine--tRNA ligase OS=Homo sapiens GN=VARS PE=1 SV=4
T2EB_HUMAN	transcription factor(PC00218)	DNA binding(GO:0003677);protein binding(GO:0005515);poly(A) RNA binding(GO:0044822)	99	122.3	14	3	3	33044	Transcription initiation factor IIE subunit beta OS=Homo sapiens GN=GTF2E2 PE=1 SV=1
TACD2_HUMAN	receptor(PC00197)	receptor activity(GO:0004872);protein binding(GO:0005515)	99	96.24	10	4	1	35709	Tumor-associated calcium signal transducer 2 OS=Homo sapiens GN=TACSTD2 PE=1 SV=3
TAOK3_HUMAN	non-receptor serine/threonine protein kinase(PC00220);non-receptor serine/threonine protein kinase(PC00137)	protein serine/threonine kinase activity(GO:0004674);MAP kinase kinase kinase activity(GO:0004709);protein kinase inhibitor activity(GO:0004860);protein binding(GO:0005515);ATP binding(GO:0005524);transferase activity(GO:0016740);nucleotide binding(GO:0000166);protein kinase activity(GO:0004672);kinase activity(GO:0016301)	99	64.81	2	2	1	105406	Serine/threonine-protein kinase TAO3 OS=Homo sapiens GN=TAOK3 PE=1 SV=2
TAP1_HUMAN	ATP-binding cassette (ABC) transporter(PC00227)	ATP binding(GO:0005524);peptide-transporting ATPase activity(GO:0015440);ATPase activity(GO:0016887);MHC protein binding(GO:0042287);TAP2 binding(GO:0046979);transporter activity(GO:0005215);peptide transporter activity(GO:0015197);ATPase activity, coupled to transmembrane movement of substances(GO:0042626);protein binding(GO:0005515);MHC class Ib protein binding(GO:0023029);MHC class I protein b…	99.1	181.97	10	5	5	87218	Antigen peptide transporter 1 OS=Homo sapiens GN=TAP1 PE=1 SV=2
TBA1A_HUMAN	tubulin(PC00085)	GTPase activity(GO:0003924);structural molecule activity(GO:0005198);structural constituent of cytoskeleton(GO:0005200);protein binding(GO:0005515);GTP binding(GO:0005525);protein domain specific binding(GO:0019904);nucleotide binding(GO:0000166)	99	204.99	28	10	5	50136	Tubulin alpha-1A chain OS=Homo sapiens GN=TUBA1A PE=1 SV=1
TBA4A_HUMAN	tubulin(PC00085)	GTPase activity(GO:0003924);structural constituent of cytoskeleton(GO:0005200);GTP binding(GO:0005525);nucleotide binding(GO:0000166);protein binding(GO:0005515)	99.2	230.75	32	13	2	49924	Tubulin alpha-4A chain OS=Homo sapiens GN=TUBA4A PE=1 SV=1
TBB2B_HUMAN	tubulin(PC00085)	nucleotide binding(GO:0000166);GTPase activity(GO:0003924);structural constituent of cytoskeleton(GO:0005200);GTP binding(GO:0005525);protein binding(GO:0005515)	99	198.48	24	10	1	49953	Tubulin beta-2B chain OS=Homo sapiens GN=TUBB2B PE=1 SV=1
TBB6_HUMAN	tubulin(PC00085)	GTPase activity(GO:0003924);GTP binding(GO:0005525);nucleotide binding(GO:0000166);structural constituent of cytoskeleton(GO:0005200);molecular_function(GO:0003674)	99.2	183.59	19	7	2	49857	Tubulin beta-6 chain OS=Homo sapiens GN=TUBB6 PE=1 SV=1
TBB8_HUMAN	tubulin(PC00085)	GTPase activity(GO:0003924);structural constituent of cytoskeleton(GO:0005200);GTP binding(GO:0005525);nucleotide binding(GO:0000166);molecular_function(GO:0003674)	99	139.63	12	5	1	49776	Tubulin beta-8 chain OS=Homo sapiens GN=TUBB8 PE=1 SV=2
TBL2_HUMAN	RNA binding protein(PC00171)	phosphoprotein binding (GO:0051219); poly(A) RNA binding (GO:0044822); protein kinase binding (GO:0019901); translation initiation factor binding (GO:0031369)	98.4	112.37	7	3	3	49798	Transducin beta-like protein 2 OS=Homo sapiens GN=TBL2 PE=1 SV=1
TCOF_HUMAN	transporter	transporter activity(GO:0005215);protein binding(GO:0005515);poly(A) RNA binding(GO:0044822)	98.3	88.05	2	3	3	148253	Isoform 6 of Treacle protein OS=Homo sapiens GN=TCOF1
TCPD_HUMAN	chaperonin(PC00072)	protein binding(GO:0005515);ATP binding(GO:0005524);poly(A) RNA binding(GO:0044822);unfolded protein binding(GO:0051082);nucleotide binding(GO:0000166)	99.1	144.24	16	5	5	57924	T-complex protein 1 subunit delta OS=Homo sapiens GN=CCT4 PE=1 SV=4
TCPH_HUMAN	chaperonin(PC00072)	nucleotide binding(GO:0000166);ATP binding(GO:0005524);unfolded protein binding(GO:0051082);protein binding(GO:0005515);identical protein binding(GO:0042802)	98.7	107.6	7	4	3	59367	T-complex protein 1 subunit eta OS=Homo sapiens GN=CCT7 PE=1 SV=2
TCPQ_HUMAN	chaperonin(PC00072)	ATP binding(GO:0005524);nucleotide binding(GO:0000166);unfolded protein binding(GO:0051082);protein binding(GO:0005515);ATPase activity, coupled(GO:0042623)	98.8	140.13	10	4	3	59621	T-complex protein 1 subunit theta OS=Homo sapiens GN=CCT8 PE=1 SV=4
TDRD3_HUMAN	chromatin/chromatin-binding protein(PC00171);hydrolase(PC00009)	chromatin binding(GO:0003682);transcription coactivator activity(GO:0003713);methylated histone binding(GO:0035064);poly(A) RNA binding(GO:0044822)	99	134.88	13	6	5	73185	Tudor domain-containing protein 3 OS=Homo sapiens GN=TDRD3 PE=1 SV=1
TENA_HUMAN	signaling molecule(PC00207)	syndecan binding(GO:0045545)	99	233.87	11	20	19	240851	Tenascin OS=Homo sapiens GN=TNC PE=1 SV=3
TERA_HUMAN	enzyme modulator(PC00095)	nucleotide binding(GO:0000166);ATP binding(GO:0005524);hydrolase activity(GO:0016787);receptor binding(GO:0005102);protein binding(GO:0005515);lipid binding(GO:0008289);ATPase activity(GO:0016887);protein phosphatase binding(GO:0019903);protein domain specific binding(GO:0019904);polyubiquitin binding(GO:0031593);ubiquitin protein ligase binding(GO:0031625);deubiquitinase activator activity(GO:00…	99.2	207.47	13	11	11	89322	Transitional endoplasmic reticulum ATPase OS=Homo sapiens GN=VCP PE=1 SV=4
TEX10_HUMAN	chromatin/chromatin-binding protein(PC00171);hydrolase(PC00009)	protein binding(GO:0005515)	98.5	105.22	4	3	3	105674	Testis-expressed sequence 10 protein OS=Homo sapiens GN=TEX10 PE=1 SV=2
TF3C1_HUMAN	transcription factor(PC00218)	protein binding(GO:0005515);DNA binding(GO:0003677)	98.9	97.52	2	4	4	238873	General transcription factor 3C polypeptide 1 OS=Homo sapiens GN=GTF3C1 PE=1 SV=4
TF3C3_HUMAN	transcription factor(PC00218)	protein binding(GO:0005515);DNA binding(GO:0003677)	98.8	112.24	5	4	3	101272	General transcription factor 3C polypeptide 3 OS=Homo sapiens GN=GTF3C3 PE=1 SV=1
TF3C4_HUMAN	transcription factor(PC00218)	histone acetyltransferase activity(GO:0004402);protein binding(GO:0005515);enzyme activator activity(GO:0008047);DNA binding(GO:0003677);transferase activity(GO:0016740);transferase activity, transferring acyl groups(GO:0016746)	99	100.09	6	3	3	91982	General transcription factor 3C polypeptide 4 OS=Homo sapiens GN=GTF3C4 PE=1 SV=2
TF3C5_HUMAN	DNA binding protein(PC00171)	protein binding(GO:0005515);DNA binding(GO:0003677)	99.1	134.42	13	7	5	60369	Isoform 3 of General transcription factor 3C polypeptide 5 OS=Homo sapiens GN=GTF3C5
TIF1B_HUMAN	ubiquitin-protein ligase(PC00142)	zinc ion binding(GO:0008270);metal ion binding(GO:0046872);RNA polymerase II transcription coactivator activity(GO:0001105);DNA binding(GO:0003677);transcription corepressor activity(GO:0003714);protein kinase activity(GO:0004672);ubiquitin-protein transferase activity(GO:0004842);protein binding(GO:0005515);ligase activity(GO:0016874);ubiquitin protein ligase binding(GO:0031625);Krueppel-associa…	99	148.92	11	6	6	88550	Transcription intermediary factor 1-beta OS=Homo sapiens GN=TRIM28 PE=1 SV=5
TM9S2_HUMAN	transporter(PC00227)	no go molecular function listed uniprot	84.4	92.53	3	2	2	75776	Transmembrane 9 superfamily member 2 OS=Homo sapiens GN=TM9SF2 PE=1 SV=1
TMED7_HUMAN	receptor(PC00197)	no go molecular function listed uniprot	97.4	76.54	12	3	2	25172	Transmembrane emp24 domain-containing protein 7 OS=Homo sapiens GN=TMED7 PE=1 SV=2
TMEDA_HUMAN	transfer/carrier protein(PC00219);vesicle coat protein(PC00150)	protein binding(GO:0005515);syntaxin binding(GO:0019905);protein complex binding(GO:0032403)	99	154.01	36	8	8	24976	Transmembrane emp24 domain-containing protein 10 OS=Homo sapiens GN=TMED10 PE=1 SV=2
TOE1_HUMAN	mRNA polyadenylation factor(PC00171)	nucleic acid binding(GO:0003676);protein binding(GO:0005515);metal ion binding(GO:0046872)	98.1	67.92	9	3	3	56548	Target of EGR1 protein 1 OS=Homo sapiens GN=TOE1 PE=1 SV=1
TOP2A_HUMAN	DNA topoisomerase(PC00171);isomerase(PC00009);enzyme modulator(PC00017)	magnesium ion binding(GO:0000287);DNA topoisomerase type II (ATP-hydrolyzing) activity(GO:0003918);ATP binding(GO:0005524);DNA binding, bending(GO:0008301);DNA binding(GO:0003677);chromatin binding(GO:0003682);protein kinase C binding(GO:0005080);protein binding(GO:0005515);protein C-terminus binding(GO:0008022);DNA-dependent ATPase activity(GO:0008094);drug binding(GO:0008144);enzyme binding(GO:…	99	234.56	13	17	14	174384	DNA topoisomerase 2-alpha OS=Homo sapiens GN=TOP2A PE=1 SV=3
TOR4A_HUMAN	chaperone(PC00072)	ATP binding(GO:0005524);nucleotide binding(GO:0000166)	99	84.54	10	4	4	46914	Torsin-4A OS=Homo sapiens GN=TOR4A PE=1 SV=2
TPM1_HUMAN	actin binding motor protein(PC00085)	actin binding(GO:0003779);structural constituent of cytoskeleton(GO:0005200);protein binding(GO:0005515);cytoskeletal protein binding(GO:0008092);structural constituent of muscle(GO:0008307)	99	328.02	93	43	3	32866	Isoform 10 of Tropomyosin alpha-1 chain OS=Homo sapiens GN=TPM1
TPM4_HUMAN	actin binding motor protein(PC00085)	actin binding(GO:0003779);calcium ion binding(GO:0005509);protein binding(GO:0005515);structural constituent of muscle(GO:0008307);metal ion binding(GO:0046872)	99	256.46	56	22	1	32723	Isoform 2 of Tropomyosin alpha-4 chain OS=Homo sapiens GN=TPM4
TPR_HUMAN	nucleic acid binding(PC00172);nucleotide kinase(PC00193	molecular_function(GO:0003674);chromatin binding(GO:0003682);mRNA binding(GO:0003729);nucleocytoplasmic transporter activity(GO:0005487);protein binding(GO:0005515);tubulin binding(GO:0015631);heat shock protein binding(GO:0031072);protein homodimerization activity(GO:0042803);poly(A) RNA binding(GO:0044822);mitogen-activated protein kinase binding(GO:0051019);dynein complex binding(GO:0070840);e…	83.5	48.15	1	3	1	267290	Nucleoprotein TPR OS=Homo sapiens GN=TPR PE=1 SV=3
TPSN_HUMAN	immunoglobulin receptor superfamily(PC00197);immunoglobulin receptor superfamily(PC00084)	protein binding(GO:0005515);peptide antigen-transporting ATPase activity(GO:0015433);MHC class I protein binding(GO:0042288);peptide antigen binding(GO:0042605);TAP1 binding(GO:0046978);TAP2 binding(GO:0046979);unfolded protein binding(GO:0051082)	97.9	71.13	6	3	3	47626	Tapasin OS=Homo sapiens GN=TAPBP PE=1 SV=1
TRA2B_HUMAN	mRNA splicing factor(PC00171)	nucleotide binding(GO:0000166);mRNA binding(GO:0003729);protein binding(GO:0005515);poly(A) RNA binding(GO:0044822);nucleic acid binding(GO:0003676);RNA binding(GO:0003723)	99	125.8	31	6	6	21935	Isoform 3 of Transformer-2 protein homolog beta OS=Homo sapiens GN=TRA2B
TRI56_HUMAN	ubiquitin-protein ligase(PC00142)	zinc ion binding(GO:0008270);metal ion binding(GO:0046872);ubiquitin-protein transferase activity(GO:0004842);ligase activity(GO:0016874);poly(A) RNA binding(GO:0044822)	99	170.32	9	6	6	81488	E3 ubiquitin-protein ligase TRIM56 OS=Homo sapiens GN=TRIM56 PE=1 SV=3
TRIP4_HUMAN	transcription cofactor(PC00218)	zinc ion binding(GO:0008270);protease binding(GO:0002020);transcription coactivator activity(GO:0003713);protein binding(GO:0005515);ligand-dependent nuclear receptor binding(GO:0016922);estrogen receptor binding(GO:0030331);histone acetyltransferase binding(GO:0035035);ubiquitin-like protein ligase binding(GO:0044389);metal ion binding(GO:0046872)	99	116.04	10	4	4	66146	Activating signal cointegrator 1 OS=Homo sapiens GN=TRIP4 PE=1 SV=4
TRRAP_HUMAN	nucleotide kinase(PC00220);non-receptor serine/threonine protein kinase(PC00137);nucleic acid binding(PC00172);nucleotide kinase(PC00193);non-receptor serine/threonine protein kinase(PC00167)	transcription cofactor activity(GO:0003712);transcription coactivator activity(GO:0003713);protein binding(GO:0005515);kinase activity(GO:0016301);phosphotransferase activity, alcohol group as acceptor(GO:0016773);endonuclease activity(GO:0004519)	81	55.7	1	3	1	437603	Transformation/transcription domain-associated protein OS=Homo sapiens GN=TRRAP PE=1 SV=3
TWF1_HUMAN	non-motor actin binding protein(PC00085)	actin binding(GO:0003779);actin monomer binding(GO:0003785);ATP binding(GO:0005524);phosphatidylinositol-4,5-bisphosphate binding(GO:0005546)	99	105.58	18	4	4	40283	Twinfilin-1 OS=Homo sapiens GN=TWF1 PE=1 SV=3
U3IP2_HUMAN	RNA binding protein(PC00171)	poly(A) RNA binding(GO:0044822);U3 snoRNA binding(GO:0034511);RNA binding(GO:0003723)	99	150.96	13	6	5	51841	U3 small nucleolar RNA-interacting protein 2 OS=Homo sapiens GN=RRP9 PE=1 SV=1
UACA_HUMAN	ubiquitin-protein ligase(PC00142)	molecular_function(GO:0003674);protein binding(GO:0005515)	91.7	59.97	2	3	1	162504	Uveal autoantigen with coiled-coil domains and ankyrin repeats OS=Homo sapiens GN=UACA PE=1 SV=2
UBP10_HUMAN	ubiquitin-protein ligase(PC00142)	ubiquitin-specific protease activity(GO:0004843);ubiquitinyl hydrolase activity(GO:0036459);p53 binding(GO:0002039);cysteine-type endopeptidase activity(GO:0004197);protein binding(GO:0005515);ion channel binding(GO:0044325);poly(A) RNA binding(GO:0044822);peptidase activity(GO:0008233);cysteine-type peptidase activity(GO:0008234);hydrolase activity(GO:0016787)	98.9	115.99	7	4	4	87533	Isoform 3 of Ubiquitin carboxyl-terminal hydrolase 10 OS=Homo sapiens GN=USP10
UHRF1_HUMAN	ubiquitin-protein ligase(PC00142)	zinc ion binding(GO:0008270);histone binding(GO:0042393);metal ion binding(GO:0046872);nucleosomal histone binding(GO:0031493);identical protein binding(GO:0042802);ubiquitin protein ligase activity(GO:0061630);core promoter proximal region sequence-specific DNA binding(GO:0000987);transcription factor activity, sequence-specific DNA binding(GO:0003700);ubiquitin-protein transferase activity(GO:0…	98.3	75.34	4	3	3	89814	E3 ubiquitin-protein ligase UHRF1 OS=Homo sapiens GN=UHRF1 PE=1 SV=1
UHRF2_HUMAN	ubiquitin-protein ligase(PC00142)	DNA binding(GO:0003677);ubiquitin-protein transferase activity(GO:0004842);protein binding(GO:0005515);zinc ion binding(GO:0008270);ligase activity(GO:0016874);histone binding(GO:0042393);ubiquitin protein ligase activity(GO:0061630);metal ion binding(GO:0046872)	84.4	103.96	3	2	2	89985	E3 ubiquitin-protein ligase UHRF2 OS=Homo sapiens GN=UHRF2 PE=1 SV=1
UN45A_HUMAN	chaperone(PC00072)	protein binding(GO:0005515);Hsp90 protein binding(GO:0051879)	98.9	136.79	5	4	4	101675	Isoform 2 of Protein unc-45 homolog A OS=Homo sapiens GN=UNC45A
VA0D1_HUMAN	ATP synthase(PC00227);hydrolase(PC00068)	hydrogen ion transmembrane transporter activity(GO:0015078);protein binding(GO:0005515);hydrogen-exporting ATPase activity, phosphorylative mechanism(GO:0008553);protein complex binding(GO:0032403)	98.8	118.05	11	5	4	40329	V-type proton ATPase subunit d 1 OS=Homo sapiens GN=ATP6V0D1 PE=1 SV=1
VAPA_HUMAN	membrane trafficking regulatory protein(PC00150)	signal transducer activity(GO:0004871);protein binding(GO:0005515);microtubule binding(GO:0008017);protein domain specific binding(GO:0019904);FFAT motif binding(GO:0033149);protein heterodimerization activity(GO:0046982)	99	110.11	31	5	1	27893	Vesicle-associated membrane protein-associated protein A OS=Homo sapiens GN=VAPA PE=1 SV=3
VAPB_HUMAN	membrane trafficking regulatory protein(PC00150)	protein binding(GO:0005515);microtubule binding(GO:0008017);enzyme binding(GO:0019899);FFAT motif binding(GO:0033149);protein homodimerization activity(GO:0042803);protein heterodimerization activity(GO:0046982);beta-tubulin binding(GO:0048487)	99	152.55	46	11	10	27228	Vesicle-associated membrane protein-associated protein B/C OS=Homo sapiens GN=VAPB PE=1 SV=3
VDAC1_HUMAN	anion channel(PC00227);voltage-gated ion channel(PC00133)	protein binding(GO:0005515);voltage-gated anion channel activity(GO:0008308);porin activity(GO:0015288);protein kinase binding(GO:0019901);protein complex binding(GO:0032403);anion channel activity(GO:0005253)	99	180.51	43	9	8	30773	Voltage-dependent anion-selective channel protein 1 OS=Homo sapiens GN=VDAC1 PE=1 SV=2
VIGLN_HUMAN	RNA binding protein(PC00171)	RNA binding(GO:0003723);nucleic acid binding(GO:0003676);protein binding(GO:0005515);lipid binding(GO:0008289);poly(A) RNA binding(GO:0044822)	99.2	109.17	8	9	9	141455	Vigilin OS=Homo sapiens GN=HDLBP PE=1 SV=2
VTNC_HUMAN	cell adhesion molecule(PC00069)	scavenger receptor activity(GO:0005044);polysaccharide binding(GO:0030247);extracellular matrix binding(GO:0050840);integrin binding(GO:0005178);protein binding(GO:0005515);heparin binding(GO:0008201)	99	143.74	10	8	6	54306	Vitronectin OS=Homo sapiens GN=VTN PE=1 SV=1
WBS22_HUMAN	methyltransferase(PC00220)	methyltransferase activity(GO:0008168);poly(A) RNA binding(GO:0044822);transferase activity(GO:0016740)	98.4	121.33	18	3	3	31880	Ribosome biogenesis methyltransferase WBSCR22 OS=Homo sapiens GN=WBSCR22 PE=1 SV=2
WDR18_HUMAN	Histone binding protein	protein binding(GO:0005515)	99	109.59	8	5	5	47405	WD repeat-containing protein 18 OS=Homo sapiens GN=WDR18 PE=1 SV=2
WDR5_HUMAN	Histone binding protein	histone-lysine N-methyltransferase activity (GO:0018024); methylated histone binding (GO:0035064)	99	97.82	13	4	3	36589	WD repeat-containing protein 5 OS=Homo sapiens GN=WDR5 PE=1 SV=1
WDR82_HUMAN	methyltransferase(PC00220)	chromatin binding(GO:0003682);protein binding(GO:0005515);histone methyltransferase activity (H3-K4 specific)(GO:0042800)	99	96.4	10	3	1	35079	WD repeat-containing protein 82 OS=Homo sapiens GN=WDR82 PE=1 SV=1
XPO2_HUMAN	transporter(PC00227);small GTPase(PC00095)	nuclear export signal receptor activity(GO:0005049);protein binding(GO:0005515);Ran GTPase binding(GO:0008536)	99.1	173.96	8	8	8	110417	Exportin-2 OS=Homo sapiens GN=CSE1L PE=1 SV=3
XRN1_HUMAN	exoribonuclease(PC00171)	nucleic acid binding(GO:0003676);5'-3' exonuclease activity(GO:0008409);exonuclease activity(GO:0004527);DNA binding(GO:0003677);protein binding(GO:0005515);poly(A) RNA binding(GO:0044822);RNA binding(GO:0003723);nuclease activity(GO:0004518);hydrolase activity(GO:0016787)	98	94.25	2	6	3	194106	5'-3' exoribonuclease 1 OS=Homo sapiens GN=XRN1 PE=1 SV=1
YBOX3_HUMAN	DNA binding protein	DNA binding(GO:0003677);nucleic acid binding(GO:0003676);RNA polymerase II regulatory region sequence-specific DNA binding(GO:0000977);transcriptional repressor activity, RNA polymerase II transcription regulatory region sequence-specific binding(GO:0001227);double-stranded DNA binding(GO:0003690);single-stranded DNA binding(GO:0003697);transcription factor activity, sequence-specific DNA binding…	99	213.37	42	13	4	40090	Y-box-binding protein 3 OS=Homo sapiens GN=YBX3 PE=1 SV=4
ZC3HF_HUMAN	zinc finger transcription factor(PC00218)	protein binding(GO:0005515);poly(A) RNA binding(GO:0044822);metal ion binding(GO:0046872)	98	103.03	9	4	3	48603	Zinc finger CCCH domain-containing protein 15 OS=Homo sapiens GN=ZC3H15 PE=1 SV=1
ZCH18_HUMAN	zinc finger transcription factor(PC00218)	metal ion binding(GO:0046872);poly(A) RNA binding(GO:0044822)	99	156.82	8	6	4	106379	Zinc finger CCCH domain-containing protein 18 OS=Homo sapiens GN=ZC3H18 PE=1 SV=2
ZN598_HUMAN	nucleic acid binding(PC00171);ubiquitin-protein ligase(PC00142)	metal ion binding(GO:0046872);zinc ion binding(GO:0008270);poly(A) RNA binding(GO:0044822)	99	69.21	2	2	1	98637	Zinc finger protein 598 OS=Homo sapiens GN=ZNF598 PE=1 SV=1
ZO2_HUMAN	tight junction(PC00070)	guanylate kinase activity(GO:0004385);protein binding(GO:0005515);protein C-terminus binding(GO:0008022);protein domain specific binding(GO:0019904);protein binding, bridging(GO:0030674)	99	275.46	31	31	29	131368	Isoform C1 of Tight junction protein ZO-2 OS=Homo sapiens GN=TJP2
